# Supplementary material for: Triprolidinium dichloranilate–chloranilic acid–methanol–water (2/1/2/2)
Source: Acta Crystallogr Sect E Struct Rep Online. 2012 Mar 10;68(Pt 4):o1037–8. doi: 10.1107/S1600536812010136 (PMC3343999; doi:10.1107/S1600536812010136)
Supplement: Supplementary file 1 [file e-68-o1037-sup1.cif]

##############################################################################
#                                                                            #
# This CIF contains the data in a paper accepted for publication in          #
# Acta Crystallographica Section E. It conforms to the requirements of       #
# Notes for Authors for Acta Crystallographica Section E, and has been       #
# peer reviewed under the auspices of the IUCr Commission on Journals.       #
#                                                                            #
# Full details of the Crystallographic Information File format               #
# are given in the paper "The Crystallographic Information File (CIF):       #
# a New Standard Archive File for Crystallography" by S. R. Hall, F. H.      #
# Allen and I. D. Brown [Acta Cryst. (1991), A47, 655-685].                  #
#                                                                            #
# The current version of the core CIF dictionary is obtainable from          #
# ftp://ftp.iucr.org/pub/cif_core.dic.                                       #
#                                                                            #
# Software is freely available for graphical display of the structure(s)     #
# in this CIF. For information consult the CIF software page                 #
# http://www.iucr.org/resources/cif/software.                                #
#                                                                            #
# This file may be used for bona fide research purposes within the           #
# scientific community so long as proper attribution is given to the journal # 
# article from which it was obtained.                                        #
#                                                                            #
##############################################################################
data_global
_audit_creation_method     'PLATON <TABLE ACC> option'
_journal_date_recd_electronic     2012-03-06
_journal_date_accepted     2012-03-07
_journal_name_full     'Acta Crystallographica, Section E'
_journal_year     2012
_journal_volume     68
_journal_issue      4
_journal_page_first     o1037
_journal_page_last     o1038
_journal_paper_category     QO
_journal_paper_doi     10.1107/S1600536812010136
_journal_coeditor_code     BT5841
_publ_contact_author_name
; Dr. Mehmet Akkurt
;
_publ_contact_author_address
; Department of Physics
  Faculty of Sciences
  Erciyes University
  38039 Kayseri
  Turkey
;
_publ_contact_author_email     akkurt@erciyes.edu.tr
_publ_contact_author_fax     '+90-352-4374933'
_publ_contact_author_phone     '+90-352-4374901 ext. 33106'
_publ_section_title
;
Triprolidinium dichloranilate--chloranilic acid--methanol--water (2/1/2/2)
;
loop_
    _publ_author_name
    _publ_author_address
    'A. S. Dayananda'
;
Department of Studies in Chemistry,
University of Mysore,
Manasagangotri,
Mysore 570 006,
India
;
    'Ray J. Butcher'
;
Department of Chemistry,
Howard University,
525 College Street NW,
Washington,
DC 20059,
USA
;
    'Mehmet Akkurt'
;
Department of Physics,
Faculty of Sciences,
Erciyes University,
38039 Kayseri,
Turkey
;
    'H. S. Yathirajan'
;
Department of Studies in Chemistry,
University of Mysore,
Manasagangotri,
Mysore 570 006,
India
;
    'B. Narayana'
;
Department of Studies in Chemistry,
Mangalore University,
Mangalagangotri 574 199,
India
;
data_I
_chemical_name_systematic
;
2-[1-(4-Methylphenyl)-3-(pyrrolidin-1-ium-1-yl)prop-1-en-1-yl]pyridin-1-ium
bis(2,5-dichloro-4-hydroxy-3,6-dioxocyclohexa-1,4-dien-1-olate)
2,5-dichloro-3,6-dihydroxycyclohexa-2,5-diene-1,4-dione methanol
monohydrate
;
_chemical_name_common
;
Triprolidinium dichloranilate--chloranilic acid--methanol--water (2/1/2/2)
;
_chemical_formula_moiety
              'C19 H24 N2 2+, 2(C6 H Cl2 O4 -), 0.5(C6 H2 Cl2 O4), C H4 O, H2 O'
_chemical_formula_sum     'C35 H33 Cl5 N2 O12'
_chemical_formula_structural     ?
_chemical_formula_iupac
                  'C19 H24 N2 2+, 2C6 H Cl2 O4 -, 0.5C6 H2 Cl2 O4, C H4 O, H2 O'
_chemical_formula_weight     850.88
_chemical_melting_point     ?
_symmetry_cell_setting     monoclinic
_symmetry_space_group_name_H-M     'P 21/n'
_symmetry_space_group_name_Hall     '-P 2yn'
loop_
    _symmetry_equiv_pos_site_id
    _symmetry_equiv_pos_as_xyz
    1 x,y,z
    2 1/2-x,1/2+y,1/2-z
    3 -x,-y,-z
    4 1/2+x,1/2-y,1/2+z
_cell_length_a     9.1633(2)
_cell_length_b     32.3720(7)
_cell_length_c     12.9834(4)
_cell_angle_alpha     90
_cell_angle_beta     106.685(3)
_cell_angle_gamma     90
_cell_volume     3689.17(17)
_cell_formula_units_Z     4
_cell_measurement_reflns_used     10725
_cell_measurement_theta_min     2.7277
_cell_measurement_theta_max     75.4968
_cell_measurement_temperature     123(2)
_exptl_crystal_description     plate
_exptl_crystal_colour     'dark brown'
_exptl_crystal_size_max     0.5
_exptl_crystal_size_mid     0.38
_exptl_crystal_size_min     0.12
_exptl_crystal_size_rad     ?
_exptl_crystal_density_diffrn     1.532
_exptl_crystal_density_meas     ?
_exptl_crystal_density_method     'Not Measured'
_exptl_crystal_F_000     1752
_exptl_absorpt_coefficient_mu     4.159
_exptl_absorpt_correction_type     multi-scan
_exptl_absorpt_process_details     '(CrysAlis PRO; Agilent, 2011)'
_exptl_absorpt_correction_T_min     0.188
_exptl_absorpt_correction_T_max     0.607
_exptl_special_details
;
;
_diffrn_ambient_temperature     123(2)
_diffrn_radiation_type     CuK\a
_diffrn_radiation_wavelength     1.54184
_diffrn_radiation_source     'Enhance (Cu) X-ray Source'
_diffrn_radiation_monochromator     graphite
_diffrn_measurement_device_type     'Agilent Xcalibur Ruby Gemini'
_diffrn_measurement_method     '\w scans'
_diffrn_detector_area_resol_mean     10.5081
_diffrn_reflns_number     25133
_diffrn_reflns_av_R_equivalents     0.0362
_diffrn_reflns_av_sigmaI/netI     0.0301
_diffrn_reflns_theta_min     2.73
_diffrn_reflns_theta_max     75.68
_diffrn_reflns_theta_full     67.50
_diffrn_measured_fraction_theta_max     0.981
_diffrn_measured_fraction_theta_full     0.999
_diffrn_reflns_limit_h_min     -9
_diffrn_reflns_limit_h_max     11
_diffrn_reflns_limit_k_min     -39
_diffrn_reflns_limit_k_max     40
_diffrn_reflns_limit_l_min     -16
_diffrn_reflns_limit_l_max     16
_diffrn_reflns_reduction_process
;
;
_diffrn_standards_number     ?
_diffrn_standards_interval_count     ?
_diffrn_standards_interval_time     ?
_diffrn_standards_decay_%     ?
_refine_special_details
;
Refinement on <i>F</i>^2^ for ALL reflections except those flagged by the user
for potential systematic errors. Weighted <i>R</i>-factors <i>wR</i> and all
goodnesses of fit <i>S</i> are based on <i>F</i>^2^, conventional
<i>R</i>-factors <i>R</i> are based on <i>F</i>, with <i>F</i> set to zero for
negative <i>F</i>^2^. The observed criterion of <i>F</i>^2^ > \s(<i>F</i>^2^)
is used only for calculating -<i>R</i>-factor-obs <i>etc</i>. and is not
relevant to the choice of reflections for refinement. <i>R</i>-factors based
on <i>F</i>^2^ are statistically about twice as large as those based on
<i>F</i>, and <i>R</i>-factors based on ALL data will be even larger.
;
_reflns_number_total     7532
_reflns_number_gt     6721
_reflns_threshold_expression     I>2\s(I)
_refine_ls_structure_factor_coef     Fsqd
_refine_ls_matrix_type     full
_refine_ls_R_factor_all     0.0584
_refine_ls_R_factor_gt     0.0519
_refine_ls_wR_factor_gt     0.1332
_refine_ls_wR_factor_ref     0.1373
_refine_ls_goodness_of_fit_ref     1.082
_refine_ls_restrained_S_all     1.082
_refine_ls_number_reflns     7532
_refine_ls_number_parameters     510
_refine_ls_number_restraints     4
_refine_ls_number_constraints     ?
_refine_ls_hydrogen_treatment     mixed
_refine_ls_weighting_scheme     calc
_refine_ls_weighting_details
         'calc w=1/[\s^2^(Fo^2^)+(0.0650P)^2^+4.4856P] where P=(Fo^2^+2Fc^2^)/3'
_atom_sites_solution_hydrogens     geom
_atom_sites_solution_primary     direct
_atom_sites_solution_secondary     difmap
_refine_ls_shift/su_max     0.001
_refine_ls_shift/su_mean     0.000
_refine_diff_density_max     1.082
_refine_diff_density_min     -0.290
_refine_ls_extinction_method     'none'
_refine_ls_abs_structure_details     ?
_refine_ls_abs_structure_Flack     .
loop_
    _atom_type_symbol
    _atom_type_description
    _atom_type_scat_dispersion_real
    _atom_type_scat_dispersion_imag
    _atom_type_scat_source
    C C 0.0181 0.0091 ' International Tables Vol C Tables 4.2.6.8 and 6.1.1.4'
    H H 0.0000 0.0000 ' International Tables Vol C Tables 4.2.6.8 and 6.1.1.4'
    Cl Cl 0.3639 0.7018 ' International Tables Vol C Tables 4.2.6.8 and 6.1.1.4'
    N N 0.0311 0.0180 ' International Tables Vol C Tables 4.2.6.8 and 6.1.1.4'
    O O 0.0492 0.0322 ' International Tables Vol C Tables 4.2.6.8 and 6.1.1.4'
_computing_data_collection     '<i>CrysAlis PRO</i> (Agilent, 2011)'
_computing_cell_refinement     '<i>CrysAlis PRO</i> (Agilent, 2011)'
_computing_data_reduction     '<i>CrysAlis RED</i> (Agilent, 2011)'
_computing_structure_solution     '<i>SHELXS97</i> (Sheldrick, 2008)'
_computing_structure_refinement     '<i>SHELXL97</i> (Sheldrick, 2008)'
_computing_molecular_graphics     '<i>ORTEP-3 for Windows</i> (Farrugia, 1997)'
_computing_publication_material
                  '<i>WinGX</i> (Farrugia, 1999) and <i>PLATON</i> (Spek, 2009)'
loop_
    _atom_site_type_symbol
    _atom_site_label
    _atom_site_fract_x
    _atom_site_fract_y
    _atom_site_fract_z
    _atom_site_U_iso_or_equiv
    _atom_site_thermal_displace_type
    _atom_site_calc_flag
    _atom_site_refinement_flags
    _atom_site_occupancy
    _atom_site_disorder_assembly
    _atom_site_disorder_group
    N N1 0.6083(3) 0.38941(7) -0.02161(17) 0.0253(6) Uani d . 1.000 . .
    N N2 0.5846(2) 0.37690(6) 0.42666(17) 0.0219(6) Uani d . 1.000 . .
    C C1 0.6360(4) 0.36770(10) -0.1171(2) 0.0396(10) Uani d . 1.000 . .
    C C2 0.5318(5) 0.38991(13) -0.2126(3) 0.0566(13) Uani d . 1.000 . .
    C C3 0.3923(4) 0.39853(14) -0.1786(3) 0.0562(13) Uani d . 1.000 . .
    C C4 0.4523(3) 0.40954(9) -0.0600(2) 0.0329(8) Uani d . 1.000 . .
    C C5 0.6297(3) 0.36064(8) 0.0717(2) 0.0256(7) Uani d . 1.000 . .
    C C6 0.5944(3) 0.38106(8) 0.1656(2) 0.0262(7) Uani d . 1.000 . .
    C C7 0.5387(3) 0.36176(8) 0.2373(2) 0.0237(7) Uani d . 1.000 . .
    C C8 0.5085(3) 0.38700(7) 0.3248(2) 0.0229(7) Uani d . 1.000 . .
    C C9 0.4040(3) 0.41905(8) 0.3069(2) 0.0271(7) Uani d . 1.000 . .
    C C10 0.3852(3) 0.44096(8) 0.3946(2) 0.0300(8) Uani d . 1.000 . .
    C C11 0.4688(3) 0.43054(8) 0.4977(2) 0.0279(8) Uani d . 1.000 . .
    C C12 0.5685(3) 0.39775(8) 0.5118(2) 0.0243(7) Uani d . 1.000 . .
    C C13 0.5056(3) 0.31700(8) 0.23996(19) 0.0240(7) Uani d . 1.000 . .
    C C14 0.3774(3) 0.30343(9) 0.2686(2) 0.0302(8) Uani d . 1.000 . .
    C C15 0.3474(4) 0.26157(10) 0.2725(2) 0.0375(9) Uani d . 1.000 . .
    C C16 0.4406(4) 0.23209(9) 0.2476(2) 0.0376(9) Uani d . 1.000 . .
    C C17 0.5687(4) 0.24541(9) 0.2205(2) 0.0346(8) Uani d . 1.000 . .
    C C18 0.6013(3) 0.28713(8) 0.2174(2) 0.0292(8) Uani d . 1.000 . .
    C C19 0.4090(5) 0.18638(10) 0.2523(3) 0.0536(13) Uani d . 1.000 . .
    Cl Cl1A 1.17727(7) 0.54478(2) 0.31560(5) 0.0301(2) Uani d . 1.000 . .
    Cl Cl2A 0.65597(7) 0.50251(2) -0.11080(5) 0.0304(2) Uani d . 1.000 . .
    O O1A 1.0309(3) 0.60103(6) 0.13472(17) 0.0373(6) Uani d . 1.000 . .
    O O2A 0.8198(2) 0.58421(6) -0.05149(15) 0.0294(5) Uani d . 1.000 . .
    O O3A 0.8213(2) 0.44654(6) 0.06840(16) 0.0326(6) Uani d . 1.000 . .
    O O4A 1.0396(2) 0.46331(6) 0.24478(15) 0.0292(5) Uani d . 1.000 . .
    C C1A 1.0377(3) 0.53290(8) 0.1979(2) 0.0244(7) Uani d . 1.000 . .
    C C2A 0.9846(3) 0.56589(8) 0.1210(2) 0.0240(7) Uani d . 1.000 . .
    C C3A 0.8602(3) 0.55558(8) 0.0146(2) 0.0239(7) Uani d . 1.000 . .
    C C4A 0.8028(3) 0.51523(8) 0.00329(19) 0.0235(7) Uani d . 1.000 . .
    C C5A 0.8605(3) 0.48339(8) 0.0769(2) 0.0236(7) Uani d . 1.000 . .
    C C6A 0.9862(3) 0.49402(8) 0.1777(2) 0.0234(7) Uani d . 1.000 . .
    Cl Cl1B 0.95280(7) 0.24300(2) 0.41301(6) 0.0322(2) Uani d . 1.000 . .
    Cl Cl2B 0.38936(10) 0.23353(2) 0.60046(9) 0.0526(3) Uani d . 1.000 . .
    O O1B 0.7894(2) 0.16893(6) 0.45954(17) 0.0319(6) Uani d . 1.000 . .
    O O2B 0.5596(2) 0.16314(6) 0.54515(17) 0.0314(6) Uani d . 1.000 . .
    O O3B 0.5501(2) 0.30750(6) 0.55902(17) 0.0323(6) Uani d . 1.000 . .
    O O4B 0.7820(2) 0.31432(5) 0.47158(15) 0.0257(5) Uani d . 1.000 . .
    C C1B 0.7997(3) 0.24176(8) 0.46650(19) 0.0229(7) Uani d . 1.000 . .
    C C2B 0.7414(3) 0.20213(8) 0.48159(19) 0.0236(7) Uani d . 1.000 . .
    C C3B 0.6074(3) 0.20037(8) 0.5271(2) 0.0252(7) Uani d . 1.000 . .
    C C4B 0.5425(3) 0.23515(8) 0.5487(2) 0.0275(7) Uani d . 1.000 . .
    C C5B 0.6020(3) 0.27584(8) 0.5340(2) 0.0244(7) Uani d . 1.000 . .
    C C6B 0.7379(3) 0.27837(8) 0.48720(19) 0.0227(7) Uani d . 1.000 . .
    Cl Cl1C 0.18813(8) 0.00452(2) 0.81624(6) 0.0405(2) Uani d . 1.000 . .
    O O1C 0.3493(3) -0.07006(7) 0.92826(19) 0.0422(7) Uani d . 1.000 . .
    O O2C 0.3816(3) 0.07432(6) 0.92023(18) 0.0380(6) Uani d . 1.000 . .
    C C1C 0.4153(3) -0.03683(8) 0.9587(2) 0.0279(8) Uani d . 1.000 . .
    C C2C 0.3582(3) 0.00227(9) 0.9176(2) 0.0287(7) Uani d . 1.000 . .
    C C3C 0.4335(3) 0.03859(8) 0.9551(2) 0.0275(7) Uani d . 1.000 . .
    O O1S 0.5299(3) 0.14776(7) 0.9411(2) 0.0366(8) Uani d DP 0.836(4) A 1
    C C1S 0.6758(5) 0.16296(13) 1.0010(4) 0.0446(14) Uani d DP 0.836(4) A 1
    O O2S 0.4348(14) -0.1470(4) 0.9421(12) 0.0366(8) Uani d DP 0.164(4) A 2
    C C2S 0.298(2) -0.1688(7) 0.940(2) 0.0446(14) Uani d DP 0.164(4) A 2
    O O1W 0.4911(3) 0.11809(7) 0.7256(2) 0.0500(8) Uani d D 1.000 . .
    H H1A 0.60940 0.33800 -0.11770 0.0480 Uiso c R 1.000 . .
    H H1B 0.74380 0.37030 -0.11670 0.0480 Uiso c R 1.000 . .
    H H1C 0.68020 0.41040 -0.00100 0.0300 Uiso c R 1.000 . .
    H H2A 0.57880 0.41590 -0.22770 0.0680 Uiso c R 1.000 . .
    H H2B 0.50750 0.37220 -0.27750 0.0680 Uiso c R 1.000 . .
    H H2C 0.64740 0.35570 0.43770 0.0260 Uiso c R 1.000 . .
    H H3A 0.32570 0.37390 -0.18890 0.0670 Uiso c R 1.000 . .
    H H3B 0.33380 0.42180 -0.22020 0.0670 Uiso c R 1.000 . .
    H H4A 0.46070 0.43990 -0.05030 0.0390 Uiso c R 1.000 . .
    H H4B 0.38390 0.39870 -0.01960 0.0390 Uiso c R 1.000 . .
    H H5A 0.73630 0.35070 0.09410 0.0310 Uiso c R 1.000 . .
    H H5B 0.56230 0.33640 0.04910 0.0310 Uiso c R 1.000 . .
    H H6A 0.61320 0.40990 0.17490 0.0310 Uiso c R 1.000 . .
    H H9A 0.34600 0.42600 0.23580 0.0330 Uiso c R 1.000 . .
    H H10A 0.31460 0.46310 0.38340 0.0360 Uiso c R 1.000 . .
    H H11A 0.45790 0.44570 0.55770 0.0330 Uiso c R 1.000 . .
    H H12A 0.62610 0.38990 0.58230 0.0290 Uiso c R 1.000 . .
    H H14A 0.31060 0.32300 0.28540 0.0360 Uiso c R 1.000 . .
    H H15A 0.26040 0.25300 0.29280 0.0450 Uiso c R 1.000 . .
    H H17A 0.63510 0.22560 0.20370 0.0410 Uiso c R 1.000 . .
    H H18A 0.69050 0.29550 0.19960 0.0350 Uiso c R 1.000 . .
    H H19A 0.33110 0.18210 0.28950 0.0800 Uiso c R 1.000 . .
    H H19B 0.50290 0.17210 0.29140 0.0800 Uiso c R 1.000 . .
    H H19C 0.37270 0.17530 0.17910 0.0800 Uiso c R 1.000 . .
    H H4AA 0.99890 0.44110 0.21770 0.0350 Uiso c R 1.000 . .
    H H2BA 0.60650 0.14510 0.52060 0.0380 Uiso c R 1.000 . .
    H H2CA 0.44580 0.09250 0.94910 0.0460 Uiso c RP 0.53(6) . .
    H H1CA 0.40330 -0.08970 0.96060 0.0510 Uiso c RP 0.47(6) . .
    H H1S 0.46160 0.16340 0.95050 0.0550 Uiso c RP 0.836(4) A 1
    H H1S1 0.75540 0.14480 0.98980 0.0670 Uiso c RP 0.836(4) A 1
    H H1S2 0.68210 0.16350 1.07760 0.0670 Uiso c RP 0.836(4) A 1
    H H1S3 0.68990 0.19100 0.97680 0.0670 Uiso c RP 0.836(4) A 1
    H H2S 0.46300 -0.13290 0.99860 0.0550 Uiso c RP 0.164(4) A 2
    H H2S1 0.21600 -0.14900 0.93630 0.0670 Uiso c RP 0.164(4) A 2
    H H2S2 0.31540 -0.18550 1.00540 0.0670 Uiso c RP 0.164(4) A 2
    H H2S3 0.26970 -0.18690 0.87690 0.0670 Uiso c RP 0.164(4) A 2
    H H1W1 0.509(6) 0.1352(12) 0.782(2) 0.0750 Uiso d D 1.000 . .
    H H1W2 0.526(6) 0.1329(12) 0.687(3) 0.0750 Uiso d D 1.000 . .
loop_
    _atom_site_aniso_label
    _atom_site_aniso_U_11
    _atom_site_aniso_U_22
    _atom_site_aniso_U_33
    _atom_site_aniso_U_12
    _atom_site_aniso_U_13
    _atom_site_aniso_U_23
    N1 0.0281(11) 0.0271(10) 0.0237(10) -0.0086(8) 0.0121(9) -0.0049(8)
    N2 0.0219(10) 0.0215(9) 0.0227(10) 0.0015(7) 0.0073(8) 0.0007(8)
    C1 0.0541(19) 0.0407(16) 0.0315(15) -0.0100(14) 0.0243(14) -0.0120(12)
    C2 0.078(3) 0.066(2) 0.0261(16) -0.031(2) 0.0154(16) -0.0012(15)
    C3 0.050(2) 0.077(3) 0.0341(18) -0.0118(18) -0.0001(15) 0.0200(17)
    C4 0.0323(14) 0.0280(13) 0.0394(15) -0.0021(11) 0.0121(12) 0.0073(11)
    C5 0.0275(12) 0.0261(12) 0.0244(12) -0.0015(9) 0.0096(10) -0.0012(9)
    C6 0.0305(13) 0.0247(12) 0.0245(12) -0.0020(10) 0.0096(10) -0.0016(9)
    C7 0.0236(12) 0.0261(12) 0.0203(11) 0.0005(9) 0.0044(9) -0.0019(9)
    C8 0.0239(12) 0.0241(11) 0.0215(12) -0.0028(9) 0.0079(9) -0.0002(9)
    C9 0.0294(13) 0.0285(12) 0.0215(12) 0.0024(10) 0.0043(10) 0.0027(9)
    C10 0.0307(13) 0.0274(13) 0.0319(14) 0.0058(10) 0.0088(11) -0.0001(10)
    C11 0.0284(13) 0.0302(13) 0.0265(13) -0.0008(10) 0.0102(10) -0.0052(10)
    C12 0.0265(12) 0.0269(12) 0.0182(11) -0.0021(9) 0.0043(9) -0.0017(9)
    C13 0.0279(12) 0.0268(12) 0.0147(11) -0.0028(9) 0.0021(9) -0.0002(9)
    C14 0.0309(13) 0.0359(14) 0.0217(12) -0.0048(11) 0.0041(10) -0.0003(10)
    C15 0.0396(16) 0.0459(17) 0.0222(13) -0.0172(13) 0.0013(11) 0.0051(11)
    C16 0.0557(19) 0.0297(14) 0.0180(12) -0.0095(12) -0.0043(12) 0.0039(10)
    C17 0.0477(17) 0.0276(13) 0.0224(13) 0.0048(12) 0.0004(12) 0.0006(10)
    C18 0.0348(14) 0.0299(13) 0.0221(12) 0.0011(10) 0.0069(10) 0.0001(10)
    C19 0.077(3) 0.0346(17) 0.0345(17) -0.0173(16) -0.0076(16) 0.0073(13)
    Cl1A 0.0304(3) 0.0339(3) 0.0225(3) -0.0066(2) 0.0019(2) -0.0053(2)
    Cl2A 0.0264(3) 0.0360(3) 0.0240(3) -0.0046(2) -0.0004(2) 0.0010(2)
    O1A 0.0485(12) 0.0256(10) 0.0335(11) -0.0067(8) 0.0051(9) -0.0019(8)
    O2A 0.0291(9) 0.0286(9) 0.0290(9) 0.0004(7) 0.0062(8) 0.0045(7)
    O3A 0.0330(10) 0.0255(9) 0.0342(10) -0.0055(7) 0.0013(8) -0.0004(8)
    O4A 0.0310(10) 0.0265(9) 0.0253(9) -0.0024(7) 0.0006(7) 0.0017(7)
    C1A 0.0224(11) 0.0307(13) 0.0183(11) -0.0014(9) 0.0031(9) -0.0041(9)
    C2A 0.0250(12) 0.0250(12) 0.0231(12) -0.0016(9) 0.0088(10) -0.0040(9)
    C3A 0.0216(11) 0.0280(12) 0.0239(12) 0.0025(9) 0.0092(9) 0.0014(9)
    C4A 0.0190(11) 0.0301(12) 0.0198(11) -0.0011(9) 0.0028(9) -0.0026(9)
    C5A 0.0218(11) 0.0265(12) 0.0230(12) -0.0026(9) 0.0072(9) -0.0036(9)
    C6A 0.0219(11) 0.0284(12) 0.0199(11) 0.0007(9) 0.0062(9) 0.0003(9)
    Cl1B 0.0295(3) 0.0312(3) 0.0419(4) 0.0047(2) 0.0199(3) 0.0024(3)
    Cl2B 0.0561(5) 0.0320(4) 0.0915(7) 0.0010(3) 0.0562(5) 0.0018(4)
    O1B 0.0337(10) 0.0257(9) 0.0384(11) 0.0038(7) 0.0135(8) -0.0029(8)
    O2B 0.0343(10) 0.0238(9) 0.0406(11) -0.0008(7) 0.0181(9) -0.0023(8)
    O3B 0.0374(10) 0.0271(9) 0.0386(11) 0.0042(8) 0.0209(9) 0.0011(8)
    O4B 0.0252(9) 0.0242(9) 0.0280(9) 0.0027(7) 0.0083(7) 0.0028(7)
    C1B 0.0190(11) 0.0303(13) 0.0198(11) 0.0030(9) 0.0060(9) 0.0008(9)
    C2B 0.0217(11) 0.0278(12) 0.0191(11) 0.0050(9) 0.0025(9) -0.0003(9)
    C3B 0.0274(12) 0.0262(12) 0.0203(12) 0.0001(9) 0.0043(10) 0.0013(9)
    C4B 0.0256(12) 0.0321(13) 0.0278(13) 0.0007(10) 0.0125(10) 0.0010(10)
    C5B 0.0260(12) 0.0267(12) 0.0201(11) 0.0043(9) 0.0061(10) 0.0022(9)
    C6B 0.0209(11) 0.0274(12) 0.0178(11) 0.0018(9) 0.0025(9) 0.0021(9)
    Cl1C 0.0273(3) 0.0485(4) 0.0392(4) -0.0011(3) -0.0006(3) 0.0051(3)
    O1C 0.0395(12) 0.0353(11) 0.0474(13) -0.0103(9) 0.0055(10) 0.0020(9)
    O2C 0.0399(11) 0.0314(10) 0.0379(11) 0.0089(8) 0.0037(9) 0.0012(8)
    C1C 0.0278(13) 0.0277(13) 0.0304(13) -0.0035(10) 0.0118(11) -0.0012(10)
    C2C 0.0196(11) 0.0412(15) 0.0248(12) 0.0004(10) 0.0057(10) 0.0015(10)
    C3C 0.0291(13) 0.0266(12) 0.0296(13) 0.0037(10) 0.0131(11) 0.0040(10)
    O1S 0.0376(13) 0.0251(11) 0.0524(15) -0.0004(9) 0.0216(11) -0.0056(10)
    C1S 0.037(2) 0.041(2) 0.051(3) 0.0043(15) 0.0052(19) -0.0026(19)
    O2S 0.0376(13) 0.0251(11) 0.0524(15) -0.0004(9) 0.0216(11) -0.0056(10)
    C2S 0.037(2) 0.041(2) 0.051(3) 0.0043(15) 0.0052(19) -0.0026(19)
    O1W 0.0708(17) 0.0330(11) 0.0515(15) -0.0025(11) 0.0260(13) 0.0042(10)
_geom_special_details
;
Bond distances, angles <i>etc</i>. have been calculated using the rounded
fractional coordinates. All su's are estimated from the variances of the
(full) variance-covariance matrix. The cell e.s.d.'s are taken into account in
the estimation of distances, angles and torsion angles
;
loop_
    _geom_bond_atom_site_label_1
    _geom_bond_atom_site_label_2
    _geom_bond_site_symmetry_1
    _geom_bond_site_symmetry_2
    _geom_bond_distance
    _geom_bond_publ_flag
    Cl1A C1A . . 1.731(3) no
    Cl2A C4A . . 1.741(3) no
    Cl1B C1B . . 1.735(3) no
    Cl2B C4B . . 1.722(3) no
    Cl1C C2C . . 1.729(3) no
    O1A C2A . . 1.209(3) no
    O2A C3A . . 1.245(3) no
    O3A C5A . . 1.242(3) no
    O4A C6A . . 1.320(3) no
    O4A H4AA . . 0.8400 no
    O1B C2B . . 1.226(3) no
    O2B C3B . . 1.326(3) no
    O3B C5B . . 1.213(3) no
    O4B C6B . . 1.267(3) no
    O2B H2BA . . 0.8400 no
    O1C C1C . . 1.242(4) no
    O2C C3C . . 1.283(3) no
    O1C H1CA . . 0.8400 no
    O2C H2CA . . 0.8400 no
    O1S C1S . . 1.427(6) no
    O1S H1S . . 0.8400 no
    N1 C5 . . 1.496(3) no
    N1 C4 . . 1.519(4) no
    N1 C1 . . 1.509(4) no
    N2 C8 . . 1.346(3) no
    N2 C12 . . 1.339(3) no
    O2S C2S . . 1.43(2) no
    N1 H1C . . 0.9300 no
    N2 H2C . . 0.8800 no
    O2S H2S . . 0.8400 no
    O1W H1W2 . . 0.82(5) no
    O1W H1W1 . . 0.90(3) no
    C1 C2 . . 1.512(5) no
    C2 C3 . . 1.494(6) no
    C3 C4 . . 1.521(5) no
    C5 C6 . . 1.501(4) no
    C6 C7 . . 1.338(4) no
    C7 C13 . . 1.483(4) no
    C7 C8 . . 1.488(4) no
    C8 C9 . . 1.386(4) no
    C9 C10 . . 1.394(4) no
    C10 C11 . . 1.380(4) no
    C11 C12 . . 1.378(4) no
    C13 C18 . . 1.392(4) no
    C13 C14 . . 1.401(4) no
    C14 C15 . . 1.387(4) no
    C15 C16 . . 1.380(5) no
    C16 C17 . . 1.387(5) no
    C16 C19 . . 1.512(4) no
    C17 C18 . . 1.386(4) no
    C1 H1A . . 0.9900 no
    C1 H1B . . 0.9900 no
    C2 H2A . . 0.9900 no
    C2 H2B . . 0.9900 no
    C3 H3A . . 0.9900 no
    C3 H3B . . 0.9900 no
    C4 H4A . . 0.9900 no
    C4 H4B . . 0.9900 no
    C5 H5A . . 0.9900 no
    C5 H5B . . 0.9900 no
    C6 H6A . . 0.9500 no
    C9 H9A . . 0.9500 no
    C10 H10A . . 0.9500 no
    C11 H11A . . 0.9500 no
    C12 H12A . . 0.9500 no
    C14 H14A . . 0.9500 no
    C15 H15A . . 0.9500 no
    C17 H17A . . 0.9500 no
    C18 H18A . . 0.9500 no
    C19 H19A . . 0.9800 no
    C19 H19C . . 0.9800 no
    C19 H19B . . 0.9800 no
    C1A C6A . . 1.343(4) no
    C1A C2A . . 1.448(4) no
    C2A C3A . . 1.554(4) no
    C3A C4A . . 1.400(4) no
    C4A C5A . . 1.402(4) no
    C5A C6A . . 1.514(4) no
    C1B C6B . . 1.373(4) no
    C1B C2B . . 1.425(4) no
    C2B C3B . . 1.509(4) no
    C3B C4B . . 1.340(4) no
    C4B C5B . . 1.459(4) no
    C5B C6B . . 1.537(4) no
    C1C C3C . 3_657 1.512(4) no
    C1C C2C . . 1.414(4) no
    C2C C3C . . 1.379(4) no
    C1S H1S1 . . 0.9800 no
    C1S H1S2 . . 0.9800 no
    C1S H1S3 . . 0.9800 no
    C2S H2S3 . . 0.9800 no
    C2S H2S1 . . 0.9800 no
    C2S H2S2 . . 0.9800 no
loop_
    _geom_angle_atom_site_label_1
    _geom_angle_atom_site_label_2
    _geom_angle_atom_site_label_3
    _geom_angle_site_symmetry_1
    _geom_angle_site_symmetry_2
    _geom_angle_site_symmetry_3
    _geom_angle
    _geom_angle_publ_flag
    C6A O4A H4AA . . . 109.00 no
    C3B O2B H2BA . . . 109.00 no
    C1C O1C H1CA . . . 109.00 no
    C3C O2C H2CA . . . 109.00 no
    C1S O1S H1S . . . 109.00 no
    C4 N1 C5 . . . 115.2(2) no
    C1 N1 C4 . . . 107.1(2) no
    C1 N1 C5 . . . 111.2(2) no
    C8 N2 C12 . . . 122.7(2) no
    C5 N1 H1C . . . 108.00 no
    C4 N1 H1C . . . 108.00 no
    C1 N1 H1C . . . 108.00 no
    C12 N2 H2C . . . 119.00 no
    C8 N2 H2C . . . 119.00 no
    C2S O2S H2S . . . 109.00 no
    H1W1 O1W H1W2 . . . 97(4) no
    N1 C1 C2 . . . 103.7(3) no
    C1 C2 C3 . . . 103.8(3) no
    C2 C3 C4 . . . 104.6(3) no
    N1 C4 C3 . . . 105.3(2) no
    N1 C5 C6 . . . 112.0(2) no
    C5 C6 C7 . . . 125.0(2) no
    C6 C7 C13 . . . 126.4(2) no
    C8 C7 C13 . . . 115.8(2) no
    C6 C7 C8 . . . 117.8(2) no
    N2 C8 C9 . . . 119.0(2) no
    C7 C8 C9 . . . 123.7(2) no
    N2 C8 C7 . . . 117.3(2) no
    C8 C9 C10 . . . 119.1(2) no
    C9 C10 C11 . . . 120.3(2) no
    C10 C11 C12 . . . 118.7(2) no
    N2 C12 C11 . . . 120.3(2) no
    C7 C13 C14 . . . 120.4(2) no
    C7 C13 C18 . . . 121.9(2) no
    C14 C13 C18 . . . 117.7(2) no
    C13 C14 C15 . . . 120.4(3) no
    C14 C15 C16 . . . 121.7(3) no
    C15 C16 C19 . . . 121.9(3) no
    C17 C16 C19 . . . 120.0(3) no
    C15 C16 C17 . . . 118.1(3) no
    C16 C17 C18 . . . 121.0(3) no
    C13 C18 C17 . . . 121.1(3) no
    N1 C1 H1A . . . 111.00 no
    C2 C1 H1A . . . 111.00 no
    H1A C1 H1B . . . 109.00 no
    N1 C1 H1B . . . 111.00 no
    C2 C1 H1B . . . 111.00 no
    C3 C2 H2A . . . 111.00 no
    C1 C2 H2B . . . 111.00 no
    C1 C2 H2A . . . 111.00 no
    H2A C2 H2B . . . 109.00 no
    C3 C2 H2B . . . 111.00 no
    C4 C3 H3B . . . 111.00 no
    H3A C3 H3B . . . 109.00 no
    C2 C3 H3A . . . 111.00 no
    C4 C3 H3A . . . 111.00 no
    C2 C3 H3B . . . 111.00 no
    C3 C4 H4B . . . 111.00 no
    C3 C4 H4A . . . 111.00 no
    N1 C4 H4A . . . 111.00 no
    H4A C4 H4B . . . 109.00 no
    N1 C4 H4B . . . 111.00 no
    H5A C5 H5B . . . 108.00 no
    C6 C5 H5A . . . 109.00 no
    N1 C5 H5B . . . 109.00 no
    C6 C5 H5B . . . 109.00 no
    N1 C5 H5A . . . 109.00 no
    C7 C6 H6A . . . 117.00 no
    C5 C6 H6A . . . 118.00 no
    C10 C9 H9A . . . 120.00 no
    C8 C9 H9A . . . 120.00 no
    C11 C10 H10A . . . 120.00 no
    C9 C10 H10A . . . 120.00 no
    C12 C11 H11A . . . 121.00 no
    C10 C11 H11A . . . 121.00 no
    C11 C12 H12A . . . 120.00 no
    N2 C12 H12A . . . 120.00 no
    C13 C14 H14A . . . 120.00 no
    C15 C14 H14A . . . 120.00 no
    C16 C15 H15A . . . 119.00 no
    C14 C15 H15A . . . 119.00 no
    C18 C17 H17A . . . 120.00 no
    C16 C17 H17A . . . 119.00 no
    C17 C18 H18A . . . 119.00 no
    C13 C18 H18A . . . 119.00 no
    H19A C19 H19C . . . 109.00 no
    C16 C19 H19B . . . 109.00 no
    C16 C19 H19C . . . 110.00 no
    H19A C19 H19B . . . 109.00 no
    H19B C19 H19C . . . 109.00 no
    C16 C19 H19A . . . 109.00 no
    Cl1A C1A C2A . . . 117.51(19) no
    C2A C1A C6A . . . 121.8(2) no
    Cl1A C1A C6A . . . 120.6(2) no
    C1A C2A C3A . . . 118.1(2) no
    O1A C2A C3A . . . 118.0(2) no
    O1A C2A C1A . . . 123.9(2) no
    O2A C3A C4A . . . 126.4(2) no
    C2A C3A C4A . . . 116.8(2) no
    O2A C3A C2A . . . 116.7(2) no
    Cl2A C4A C3A . . . 119.03(19) no
    C3A C4A C5A . . . 123.9(2) no
    Cl2A C4A C5A . . . 117.0(2) no
    O3A C5A C6A . . . 115.1(2) no
    C4A C5A C6A . . . 117.8(2) no
    O3A C5A C4A . . . 127.1(2) no
    O4A C6A C5A . . . 116.4(2) no
    C1A C6A C5A . . . 121.3(2) no
    O4A C6A C1A . . . 122.3(2) no
    C2B C1B C6B . . . 123.9(3) no
    Cl1B C1B C6B . . . 119.0(2) no
    Cl1B C1B C2B . . . 117.0(2) no
    O1B C2B C3B . . . 116.4(2) no
    C1B C2B C3B . . . 117.9(2) no
    O1B C2B C1B . . . 125.7(3) no
    C2B C3B C4B . . . 120.7(2) no
    O2B C3B C4B . . . 122.5(3) no
    O2B C3B C2B . . . 116.8(2) no
    Cl2B C4B C3B . . . 121.1(2) no
    Cl2B C4B C5B . . . 117.1(2) no
    C3B C4B C5B . . . 121.8(3) no
    C4B C5B C6B . . . 118.4(2) no
    O3B C5B C6B . . . 119.1(2) no
    O3B C5B C4B . . . 122.5(3) no
    C1B C6B C5B . . . 117.3(2) no
    O4B C6B C5B . . . 116.4(2) no
    O4B C6B C1B . . . 126.4(3) no
    O1C C1C C2C . . . 124.2(3) no
    C2C C1C C3C . . 3_657 118.3(2) no
    O1C C1C C3C . . 3_657 117.5(2) no
    C1C C2C C3C . . . 122.4(2) no
    Cl1C C2C C3C . . . 118.9(2) no
    Cl1C C2C C1C . . . 118.7(2) no
    C1C C3C C2C 3_657 . . 119.2(2) no
    O2C C3C C2C . . . 123.2(3) no
    O2C C3C C1C . . 3_657 117.6(2) no
    O1S C1S H1S3 . . . 109.00 no
    O1S C1S H1S1 . . . 109.00 no
    O1S C1S H1S2 . . . 109.00 no
    H1S2 C1S H1S3 . . . 109.00 no
    H1S1 C1S H1S2 . . . 109.00 no
    H1S1 C1S H1S3 . . . 110.00 no
    O2S C2S H2S2 . . . 109.00 no
    O2S C2S H2S3 . . . 109.00 no
    O2S C2S H2S1 . . . 110.00 no
    H2S1 C2S H2S3 . . . 110.00 no
    H2S2 C2S H2S3 . . . 109.00 no
    H2S1 C2S H2S2 . . . 110.00 no
loop_
    _geom_torsion_atom_site_label_1
    _geom_torsion_atom_site_label_2
    _geom_torsion_atom_site_label_3
    _geom_torsion_atom_site_label_4
    _geom_torsion_site_symmetry_1
    _geom_torsion_site_symmetry_2
    _geom_torsion_site_symmetry_3
    _geom_torsion_site_symmetry_4
    _geom_torsion
    _geom_torsion_publ_flag
    C4 N1 C1 C2 . . . . 22.8(3) no
    C5 N1 C1 C2 . . . . 149.4(3) no
    C1 N1 C4 C3 . . . . 0.4(3) no
    C5 N1 C4 C3 . . . . -123.9(3) no
    C1 N1 C5 C6 . . . . -176.9(2) no
    C4 N1 C5 C6 . . . . -54.8(3) no
    C8 N2 C12 C11 . . . . 1.3(4) no
    C12 N2 C8 C7 . . . . 179.0(2) no
    C12 N2 C8 C9 . . . . -3.0(4) no
    N1 C1 C2 C3 . . . . -37.7(4) no
    C1 C2 C3 C4 . . . . 38.2(4) no
    C2 C3 C4 N1 . . . . -23.8(4) no
    N1 C5 C6 C7 . . . . 149.1(3) no
    C5 C6 C7 C8 . . . . -179.2(2) no
    C5 C6 C7 C13 . . . . 1.9(5) no
    C13 C7 C8 C9 . . . . -118.6(3) no
    C6 C7 C13 C14 . . . . -142.1(3) no
    C6 C7 C13 C18 . . . . 39.7(4) no
    C8 C7 C13 C14 . . . . 39.0(3) no
    C8 C7 C13 C18 . . . . -139.2(3) no
    C6 C7 C8 C9 . . . . 62.4(4) no
    C13 C7 C8 N2 . . . . 59.3(3) no
    C6 C7 C8 N2 . . . . -119.7(3) no
    N2 C8 C9 C10 . . . . 2.6(4) no
    C7 C8 C9 C10 . . . . -179.5(3) no
    C8 C9 C10 C11 . . . . -0.5(4) no
    C9 C10 C11 C12 . . . . -1.1(4) no
    C10 C11 C12 N2 . . . . 0.8(4) no
    C7 C13 C14 C15 . . . . -179.2(2) no
    C18 C13 C14 C15 . . . . -0.9(4) no
    C7 C13 C18 C17 . . . . 179.9(2) no
    C14 C13 C18 C17 . . . . 1.6(4) no
    C13 C14 C15 C16 . . . . -0.7(4) no
    C14 C15 C16 C17 . . . . 1.4(4) no
    C14 C15 C16 C19 . . . . 179.7(3) no
    C15 C16 C17 C18 . . . . -0.7(4) no
    C19 C16 C17 C18 . . . . -178.9(3) no
    C16 C17 C18 C13 . . . . -0.9(4) no
    Cl1A C1A C2A O1A . . . . -0.7(4) no
    Cl1A C1A C2A C3A . . . . 179.5(2) no
    C6A C1A C2A O1A . . . . -177.9(3) no
    C6A C1A C2A C3A . . . . 2.3(4) no
    Cl1A C1A C6A O4A . . . . -0.8(4) no
    Cl1A C1A C6A C5A . . . . 177.9(2) no
    C2A C1A C6A O4A . . . . 176.4(3) no
    C2A C1A C6A C5A . . . . -4.9(4) no
    O1A C2A C3A O2A . . . . 2.3(4) no
    O1A C2A C3A C4A . . . . -176.7(3) no
    C1A C2A C3A O2A . . . . -178.0(2) no
    C1A C2A C3A C4A . . . . 3.1(4) no
    O2A C3A C4A Cl2A . . . . -2.3(4) no
    O2A C3A C4A C5A . . . . 175.1(3) no
    C2A C3A C4A Cl2A . . . . 176.54(19) no
    C2A C3A C4A C5A . . . . -6.1(4) no
    Cl2A C4A C5A O3A . . . . 2.2(4) no
    Cl2A C4A C5A C6A . . . . -178.9(2) no
    C3A C4A C5A O3A . . . . -175.2(3) no
    C3A C4A C5A C6A . . . . 3.7(4) no
    O3A C5A C6A O4A . . . . -0.1(4) no
    O3A C5A C6A C1A . . . . -178.9(3) no
    C4A C5A C6A O4A . . . . -179.1(2) no
    C4A C5A C6A C1A . . . . 2.1(4) no
    Cl1B C1B C2B O1B . . . . -0.4(4) no
    Cl1B C1B C2B C3B . . . . -179.48(18) no
    C6B C1B C2B O1B . . . . 176.6(3) no
    C6B C1B C2B C3B . . . . -2.5(4) no
    Cl1B C1B C6B O4B . . . . -0.4(4) no
    Cl1B C1B C6B C5B . . . . 179.70(18) no
    C2B C1B C6B O4B . . . . -177.3(2) no
    C2B C1B C6B C5B . . . . 2.7(4) no
    O1B C2B C3B O2B . . . . 3.9(3) no
    O1B C2B C3B C4B . . . . -176.7(2) no
    C1B C2B C3B O2B . . . . -176.9(2) no
    C1B C2B C3B C4B . . . . 2.4(4) no
    O2B C3B C4B Cl2B . . . . -0.8(4) no
    O2B C3B C4B C5B . . . . 176.5(2) no
    C2B C3B C4B Cl2B . . . . 179.9(2) no
    C2B C3B C4B C5B . . . . -2.8(4) no
    Cl2B C4B C5B O3B . . . . 1.8(4) no
    Cl2B C4B C5B C6B . . . . -179.56(18) no
    C3B C4B C5B O3B . . . . -175.6(3) no
    C3B C4B C5B C6B . . . . 3.0(4) no
    O3B C5B C6B O4B . . . . -4.1(4) no
    O3B C5B C6B C1B . . . . 175.8(2) no
    C4B C5B C6B O4B . . . . 177.2(2) no
    C4B C5B C6B C1B . . . . -2.9(3) no
    O1C C1C C2C Cl1C . . . . -1.6(4) no
    O1C C1C C2C C3C . . . . 178.6(3) no
    C3C C1C C2C Cl1C 3_657 . . . 178.13(19) no
    C3C C1C C2C C3C 3_657 . . . -1.6(4) no
    O1C C1C C3C O2C . . 3_657 3_657 1.2(4) no
    O1C C1C C3C C2C . . 3_657 3_657 -178.7(3) no
    C2C C1C C3C O2C . . 3_657 3_657 -178.6(3) no
    C2C C1C C3C C2C . . 3_657 3_657 1.5(4) no
    Cl1C C2C C3C O2C . . . . 1.8(4) no
    Cl1C C2C C3C C1C . . . 3_657 -178.1(2) no
    C1C C2C C3C O2C . . . . -178.5(3) no
    C1C C2C C3C C1C . . . 3_657 1.6(4) no
loop_
    _geom_hbond_atom_site_label_D
    _geom_hbond_atom_site_label_H
    _geom_hbond_atom_site_label_A
    _geom_hbond_site_symmetry_A
    _geom_hbond_distance_DH
    _geom_hbond_distance_HA
    _geom_hbond_distance_DA
    _geom_hbond_angle_DHA
    _geom_hbond_publ_flag
    O4A H4AA O3A . 0.84 2.15 2.629(3) 116 yes
    O4A H4AA O1W 4_554 0.84 1.92 2.672(3) 148 yes
    N1 H1C O3A . 0.93 1.78 2.699(3) 167 yes
    O2B H2BA O1B . 0.84 2.19 2.655(3) 115 yes
    O2B H2BA O1A 2_645 0.84 2.50 3.012(3) 121 yes
    O2B H2BA O2A 2_645 0.84 2.08 2.776(3) 139 yes
    N2 H2C O3B . 0.88 2.55 2.900(3) 104 yes
    N2 H2C O4B . 0.88 1.79 2.667(3) 175 yes
    O2C H2CA O1C 3_657 0.84 2.21 2.680(4) 116 yes
    O1W H1W1 O1S . 0.90(3) 2.06(3) 2.882(3) 152(4) yes
    O1W H1W2 O2B . 0.82(5) 2.18(4) 2.976(3) 162(4) yes
    C1 H1B O1A 3_765 0.99 2.34 3.286(5) 160 yes
    C3 H3A O1B 4_454 0.99 2.47 3.138(5) 124 yes
    C4 H4B O2A 3_665 0.99 2.37 3.229(3) 144 yes
    C4 H4B O1B 4_454 0.99 2.34 2.994(3) 123 yes
    C5 H5B O1B 4_454 0.99 2.44 3.186(3) 132 yes
    C9 H9A Cl2A 3_665 0.95 2.82 3.525(3) 131 yes
    C9 H9A O2A 3_665 0.95 2.46 3.363(3) 158 yes
    C18 H18A Cl2B 4_554 0.95 2.68 3.467(3) 140 yes
    C19 H19B O1A 2_645 0.98 2.55 3.102(4) 116 yes
_iucr_refine_instructions_details
;
;
