# Supplementary material for: Triprolidinium dichloranilate–chloranilic acid–methanol–water (2/1/2/2)
Source: Acta Crystallogr Sect E Struct Rep Online. 2012 Mar 10;68(Pt 4):o1037–8. doi: 10.1107/S1600536812010136 (PMC3343999; doi:10.1107/S1600536812010136)
Supplement: Supplementary file 2 [file e-68-o1037-Isup2.hkl]

# 
# h,k,l, Fc-squared, Fo-squared, sigma(Fo-squared) and status flag 
# 
data_I
_shelx_title ' NEW-HSY-1154 in P2(1)/n' 
_shelx_refln_list_code          4 
_shelx_F_calc_maximum      366.80 
_exptl_crystal_F_000      1752.00 
_reflns_d_resolution_high  0.7956 
 
loop_ 
 _symmetry_equiv_pos_as_xyz 
 'x, y, z' 
 '-x+1/2, y+1/2, -z+1/2' 
 '-x, -y, -z' 
 'x-1/2, -y-1/2, z-1/2' 
 
_cell_length_a     9.1633 
_cell_length_b    32.3720 
_cell_length_c    12.9834 
_cell_angle_alpha  90.000 
_cell_angle_beta  106.685 
_cell_angle_gamma  90.000 
 
_shelx_F_squared_multiplier     1.000 
 
loop_ 
 _refln_index_h 
 _refln_index_k 
 _refln_index_l 
 _refln_F_squared_calc 
 _refln_F_squared_meas 
 _refln_F_squared_sigma 
 _refln_observed_status 
   2   0   0    41104.45    41995.75   3897.67 o 
   4   0   0     7811.15     7714.89    227.40 o 
   6   0   0     2752.69     2196.83    169.96 o 
   8   0   0     1330.94     1058.78     37.76 o 
  10   0   0       40.75       37.43      9.32 o 
   1   1   0     2662.42     3787.21    128.29 o 
   2   1   0       67.78       59.65      6.22 o 
   3   1   0      479.00      433.86     17.45 o 
   4   1   0     2939.88     3094.12     62.13 o 
   5   1   0     3179.95     3055.36    126.52 o 
   6   1   0       91.51     1389.23   1025.40 o 
   7   1   0      169.73      143.78     18.35 o 
   8   1   0        0.36      104.50     13.69 o 
   9   1   0      137.98      128.08     10.76 o 
  10   1   0       39.26       46.42      6.74 o 
   0   2   0     4291.38     4763.09     54.73 o 
   1   2   0     1269.52     1476.16     46.06 o 
   2   2   0     5810.88     6796.30    239.67 o 
   3   2   0     4367.58     4643.17     49.84 o 
   4   2   0     3100.33     3494.74    119.23 o 
   5   2   0       35.21       22.78     19.65 o 
   6   2   0    19953.65    18717.97    348.46 o 
   7   2   0      157.97      130.28      8.10 o 
   8   2   0      758.84      659.03     21.48 o 
   9   2   0       53.83       47.45      8.58 o 
  10   2   0        6.45        7.65      5.76 o 
   1   3   0    20753.18    21152.36    152.19 o 
   2   3   0     5595.56     6095.80    121.22 o 
   3   3   0      427.13      357.66     13.57 o 
   4   3   0      336.17      315.21     47.45 o 
   5   3   0      600.50      668.03     44.39 o 
   6   3   0        0.54       57.84    114.95 o 
   7   3   0       51.88       89.45     13.86 o 
   8   3   0        9.49       82.10     13.57 o 
   9   3   0      186.62      189.98     12.62 o 
  10   3   0       32.17       59.07      9.30 o 
   0   4   0    27021.78    30317.44    556.78 o 
   1   4   0       52.28       64.22      5.83 o 
   2   4   0    17969.77    21256.26    188.39 o 
   3   4   0     3896.09     4237.96     59.73 o 
   4   4   0     2728.61     3216.46    103.32 o 
   5   4   0      208.40      290.01     32.78 o 
   6   4   0     1478.44     1329.36     94.96 o 
   7   4   0     1041.92      979.92     19.10 o 
   8   4   0     1474.04     1285.26     34.44 o 
   9   4   0      260.62      293.73     15.14 o 
  10   4   0      420.24      397.82     15.48 o 
   1   5   0    13905.93    13819.72     89.90 o 
   2   5   0    54901.88    59825.70    341.61 o 
   3   5   0     3469.17     3731.81     58.00 o 
   4   5   0     3676.00     3958.86     83.17 o 
   5   5   0     8286.67     8253.42    345.85 o 
   6   5   0      286.66      301.95     49.53 o 
   7   5   0      934.59      937.05     18.60 o 
   8   5   0     1109.56     1020.15     33.14 o 
   9   5   0      866.91      889.73     23.61 o 
  10   5   0       33.80       40.01     11.74 o 
   0   6   0     8039.34     8026.52     88.37 o 
   1   6   0       27.84       49.75      5.21 o 
   2   6   0    26021.45    26362.47    170.28 o 
   3   6   0     5690.16     6060.95     86.34 o 
   4   6   0     1730.25     2104.63     51.84 o 
   5   6   0      709.96      612.35     46.13 o 
   6   6   0     3433.87     3422.48    153.30 o 
   7   6   0      400.38      359.92     13.66 o 
   8   6   0      130.76      169.24     19.13 o 
   9   6   0      655.72      668.55     23.07 o 
  10   6   0        6.43       17.79     16.08 o 
   1   7   0     2098.19     2061.71     29.59 o 
   2   7   0      640.83      779.71     30.33 o 
   3   7   0    34795.96    35772.01    576.11 o 
   4   7   0     7934.16     8317.43    134.35 o 
   5   7   0      679.50      634.71     47.37 o 
   6   7   0      398.39      400.51     54.70 o 
   7   7   0      527.76      494.61     18.73 o 
   8   7   0      319.12      299.37     17.63 o 
   9   7   0      340.89      339.23     18.19 o 
  10   7   0      171.21      196.88     11.51 o 
   0   8   0    17788.86    19269.79    226.05 o 
   1   8   0       55.06       70.91      7.69 o 
   2   8   0     7738.39     8239.25    128.21 o 
   3   8   0     3496.48     3273.05     72.22 o 
   4   8   0      270.01      238.65     22.84 o 
   5   8   0     2611.67     2584.45     95.62 o 
   6   8   0      213.11      182.59     39.35 o 
   7   8   0     2029.98     1812.69     34.62 o 
   8   8   0      252.29      206.13     15.62 o 
   9   8   0       16.03       28.36     10.19 o 
  10   8   0      128.57      115.21     12.35 o 
   1   9   0    31531.63    31335.47    170.46 o 
   2   9   0       16.31       46.54     11.16 o 
   3   9   0    21438.29    21903.61    239.33 o 
   4   9   0     1927.20     2250.11     79.22 o 
   5   9   0      612.15      488.64     52.34 o 
   6   9   0      105.12       92.61     28.63 o 
   7   9   0      172.70      170.93     10.13 o 
   8   9   0      652.48      673.88     25.15 o 
   9   9   0     1954.95     1879.26     46.31 o 
  10   9   0      143.69      150.47     12.92 o 
   0  10   0       13.24       22.53     13.76 o 
   1  10   0    23190.86    22438.55    234.87 o 
   2  10   0     2347.45     2516.96     57.31 o 
   3  10   0     7266.82     7956.06    105.24 o 
   4  10   0      124.71      199.11     25.18 o 
   5  10   0      414.58      371.65     46.51 o 
   6  10   0       79.69       67.38     29.95 o 
   7  10   0      170.15      162.15     11.23 o 
   8  10   0     1193.47     1030.89     30.57 o 
   9  10   0        1.64       31.31     25.98 o 
  10  10   0      415.59      391.33     18.44 o 
   1  11   0    13065.92    12770.18     94.60 o 
   2  11   0     8036.71     8331.10    157.62 o 
   3  11   0     1275.46      980.22     38.98 o 
   4  11   0     1207.28     1120.24     57.81 o 
   5  11   0     1254.65     1247.94     84.76 o 
   6  11   0      247.61      229.30     12.87 o 
   7  11   0       31.91       80.51     12.46 o 
   8  11   0     1401.73     1343.70     41.69 o 
   9  11   0     1489.66     1454.04     40.77 o 
  10  11   0        1.30        7.23      6.24 o 
   0  12   0    10683.08    10764.52    212.98 o 
   1  12   0       81.27       97.77      9.04 o 
   2  12   0     1601.41     1783.28     50.14 o 
   3  12   0     2137.36     2042.96     56.81 o 
   4  12   0       89.95       53.36     15.87 o 
   5  12   0     4360.59     4322.36    160.94 o 
   6  12   0     2124.05     2063.39     26.88 o 
   7  12   0     3368.48     3194.19     74.20 o 
   8  12   0      893.13      833.40     32.96 o 
   9  12   0      203.11      216.79     17.22 o 
  10  12   0      203.01      204.49     10.50 o 
   1  13   0      552.82      632.86     38.01 o 
   2  13   0     5604.20     6328.24     92.23 o 
   3  13   0     4671.59     4578.81    112.50 o 
   4  13   0     3109.90     3015.92    100.79 o 
   5  13   0     6830.88     6369.96    197.51 o 
   6  13   0       38.54       31.02      5.62 o 
   7  13   0      718.16      890.87     73.62 o 
   8  13   0       56.67       48.55     11.54 o 
   9  13   0     1278.06     1365.20     37.79 o 
  10  13   0     1461.77     1559.56     37.54 o 
   0  14   0     1093.45     1017.64     72.62 o 
   1  14   0     5888.64     6576.89    237.88 o 
   2  14   0    10635.23    10294.29    198.17 o 
   3  14   0        6.45       16.68     12.85 o 
   4  14   0     5292.96     4971.82    132.09 o 
   5  14   0      904.24      804.08     73.09 o 
   6  14   0     2236.56     2143.80     30.60 o 
   7  14   0     5570.50     5201.61     70.17 o 
   8  14   0     1557.60     1550.99     43.74 o 
   9  14   0      484.74      525.30     23.90 o 
  10  14   0       45.27       39.40     10.20 o 
   1  15   0    10177.41    10918.51    170.43 o 
   2  15   0     4043.98     3777.05    117.06 o 
   3  15   0      685.29     1007.61    146.72 o 
   4  15   0     6795.61     6622.12    155.39 o 
   5  15   0       34.29        7.35     17.91 o 
   6  15   0     3510.34     3336.14     47.17 o 
   7  15   0       26.76       58.65     11.23 o 
   8  15   0       23.03       26.02     10.52 o 
   9  15   0     1140.38     1190.78     33.60 o 
  10  15   0      157.44      147.13     10.00 o 
   0  16   0    21392.55    21636.33    356.37 o 
   1  16   0     2707.53     2789.96     90.64 o 
   2  16   0      197.78      198.14     25.14 o 
   3  16   0      285.64      282.51     32.46 o 
   4  16   0      622.17      617.56     50.59 o 
   5  16   0      424.38      354.19     25.44 o 
   6  16   0     3338.16     3145.66     37.70 o 
   7  16   0      199.05      161.92     11.05 o 
   8  16   0       69.02       55.62     11.63 o 
   9  16   0      204.54      168.82     10.84 o 
  10  16   0       10.18       12.12      5.23 o 
   1  17   0     1493.05     1486.83     69.48 o 
   2  17   0        3.89       22.51     12.06 o 
   3  17   0      354.48      341.84     37.37 o 
   4  17   0     3850.29     3487.62    120.15 o 
   5  17   0     1279.97     1190.82     29.39 o 
   6  17   0      485.34      461.24     15.89 o 
   7  17   0      401.18      393.10     16.67 o 
   8  17   0       68.33       77.74      9.10 o 
   9  17   0      298.06      294.21     12.87 o 
   0  18   0     4019.23     3848.40    164.61 o 
   1  18   0       59.74       74.18     15.78 o 
   2  18   0     2481.63     2512.21     76.60 o 
   3  18   0     1303.04     1252.75     70.27 o 
   4  18   0      630.70      535.06     49.31 o 
   5  18   0       19.96       17.41      5.21 o 
   6  18   0     2385.34     2183.13     40.09 o 
   7  18   0     3717.74     3802.48     95.38 o 
   8  18   0       18.59        4.79      8.49 o 
   9  18   0        2.57        8.70      7.39 o 
   1  19   0      137.49       88.54     16.97 o 
   2  19   0      502.60      521.70     37.88 o 
   3  19   0     3425.26     2904.57    110.83 o 
   4  19   0      281.16      212.49     33.83 o 
   5  19   0      770.10      664.72     17.13 o 
   6  19   0      695.32      600.88     17.91 o 
   7  19   0       60.93       78.28      8.67 o 
   8  19   0       24.64       24.19      5.60 o 
   9  19   0      342.61      403.48     17.26 o 
   0  20   0     6053.91     5642.44    158.94 o 
   1  20   0      708.91      677.30     42.77 o 
   2  20   0      153.31      182.16     23.55 o 
   3  20   0      163.63      143.90     27.98 o 
   4  20   0        3.33        4.89      7.48 o 
   5  20   0      445.17      403.94     16.42 o 
   6  20   0     2288.56     2194.05     52.61 o 
   7  20   0      117.26      134.44     10.01 o 
   8  20   0      888.07      939.78     20.35 o 
   9  20   0       15.39       17.10      5.53 o 
   1  21   0       45.32       48.07     14.95 o 
   2  21   0      266.27      205.15     26.12 o 
   3  21   0        0.64       21.28     16.79 o 
   4  21   0       29.01       21.84      8.43 o 
   5  21   0      501.01      402.11     21.88 o 
   6  21   0      187.61      176.65      9.69 o 
   7  21   0      376.34      385.45     18.92 o 
   8  21   0      555.05      603.13     15.96 o 
   9  21   0      858.64     1058.02     24.68 o 
   0  22   0     3807.44     3733.46    185.57 o 
   1  22   0      136.94       79.33     19.20 o 
   2  22   0     3330.73     3071.36     96.21 o 
   3  22   0      432.01      429.04     19.09 o 
   4  22   0      834.22      715.37     21.53 o 
   5  22   0       64.40       55.72      7.12 o 
   6  22   0     1369.88     1383.22     36.45 o 
   7  22   0      141.92      146.09      9.01 o 
   8  22   0      586.82      609.67     15.22 o 
   9  22   0      193.64      248.51     18.27 o 
   1  23   0       52.08       41.43     15.05 o 
   2  23   0     2076.53     2109.04     81.61 o 
   3  23   0     1199.60     1183.01     25.79 o 
   4  23   0       17.13       28.27      7.12 o 
   5  23   0      148.89      135.90     10.79 o 
   6  23   0      724.11      727.23     17.56 o 
   7  23   0      141.96      161.61      9.04 o 
   8  23   0       69.23       74.80      6.30 o 
   9  23   0      306.59      384.81     20.49 o 
   0  24   0     1702.64     1497.45    138.17 o 
   1  24   0     2724.35     2770.63     94.61 o 
   2  24   0     1898.95     1894.15     43.20 o 
   3  24   0        0.22        0.87      6.99 o 
   4  24   0      113.40      106.77     13.23 o 
   5  24   0      250.71      189.03     12.34 o 
   6  24   0      511.96      487.28     17.97 o 
   7  24   0     1194.91     1227.44     39.17 o 
   8  24   0     1823.73     2057.86     28.28 o 
   1  25   0      315.68      278.29     12.91 o 
   2  25   0        0.17        6.69      5.24 o 
   3  25   0      381.50      338.29     13.22 o 
   4  25   0        8.41        4.40      8.43 o 
   5  25   0      593.11      529.88     19.42 o 
   6  25   0      422.05      410.55     16.44 o 
   7  25   0        5.14        5.72      5.57 o 
   8  25   0      793.06      893.62     17.40 o 
   0  26   0     9438.25     8687.28    415.19 o 
   1  26   0      891.53      849.37     22.19 o 
   2  26   0      274.26      239.19     12.87 o 
   3  26   0      321.04      245.91     11.94 o 
   4  26   0      520.13      451.15     24.04 o 
   5  26   0     1752.90     1668.48     29.31 o 
   6  26   0       68.67       51.58      7.66 o 
   7  26   0       50.37       51.40      6.70 o 
   8  26   0       25.29       43.01      9.62 o 
   1  27   0      116.83       87.13     14.09 o 
   2  27   0     1007.51      899.86     25.54 o 
   3  27   0     1300.24     1152.48     46.27 o 
   4  27   0      101.89       93.84     10.76 o 
   5  27   0        9.17        8.62      6.27 o 
   6  27   0     1162.55     1239.94     26.27 o 
   7  27   0      427.45      471.87     13.99 o 
   8  27   0       40.37       40.93      9.29 o 
   0  28   0      569.57      572.33     36.77 o 
   1  28   0     4435.29     4263.65     66.43 o 
   2  28   0      405.54      406.53     16.29 o 
   3  28   0       25.24       38.47      7.63 o 
   4  28   0      632.91      620.97     31.62 o 
   5  28   0      459.34      446.57     17.16 o 
   6  28   0      596.76      586.96     17.94 o 
   7  28   0      240.35      331.05     11.33 o 
   1  29   0      130.01      104.41     12.79 o 
   2  29   0       23.35       21.58      5.58 o 
   3  29   0     2903.83     3093.45     55.43 o 
   4  29   0      150.72      150.37     16.13 o 
   5  29   0     1707.01     1648.89     30.65 o 
   6  29   0       87.03       76.76      8.83 o 
   7  29   0       27.25       32.35      5.82 o 
   0  30   0     2088.87     2095.95     68.45 o 
   1  30   0        1.27        6.64      9.29 o 
   2  30   0      172.17      195.20     11.33 o 
   3  30   0       77.02       64.73      8.26 o 
   4  30   0      301.26      276.90     12.96 o 
   5  30   0     1068.53     1067.42     24.39 o 
   6  30   0        1.55        3.33      5.76 o 
   7  30   0        2.65        4.83      4.40 o 
   1  31   0      199.80      183.89     15.56 o 
   2  31   0      480.65      491.69     22.76 o 
   3  31   0     2942.53     3031.70     53.60 o 
   4  31   0        1.43       -3.97      6.15 o 
   5  31   0      167.82      166.97     10.23 o 
   6  31   0      352.02      431.82     19.77 o 
   0  32   0       97.00       82.29     15.98 o 
   1  32   0      252.42      263.28     17.73 o 
   2  32   0      163.65      156.72     11.74 o 
   3  32   0      198.29      212.66     14.88 o 
   4  32   0      337.24      293.85     13.37 o 
   5  32   0      364.03      374.86     15.72 o 
   6  32   0        4.08       -0.04      5.01 o 
   1  33   0      732.97      750.41     23.73 o 
   2  33   0      261.95      278.24     14.48 o 
   3  33   0     1262.00     1384.82     34.17 o 
   4  33   0        3.27        2.43      6.04 o 
   5  33   0       45.44       85.98     32.26 o 
   6  33   0        6.87       11.28     10.25 o 
   0  34   0      132.14      113.39     18.39 o 
   1  34   0        0.52        1.32      6.45 o 
   2  34   0       58.44       60.32      9.53 o 
   3  34   0      824.01      931.92     21.77 o 
   4  34   0       84.51      124.45     28.77 o 
   5  34   0       10.91       22.62     11.77 o 
   6  34   0       32.63       47.87      9.36 o 
   1  35   0       13.20       -1.13      6.18 o 
   2  35   0      204.32      203.73     14.11 o 
   3  35   0     1220.93     1290.68     37.66 o 
   4  35   0      239.97      284.10     16.28 o 
   5  35   0      104.82      108.31      9.54 o 
   0  36   0       24.13       15.17      8.49 o 
   1  36   0      150.86      129.99      8.51 o 
   2  36   0      197.94      199.78      9.77 o 
   3  36   0       67.81       70.56      9.92 o 
   4  36   0       34.27       40.52      7.82 o 
   5  36   0      139.67      146.62      9.20 o 
   1  37   0     2093.26     2507.95     24.99 o 
   2  37   0     1063.92     1205.06     23.66 o 
   3  37   0       15.84       19.20      6.72 o 
   4  37   0       20.45       20.85      5.79 o 
   0  38   0       41.88       44.33      8.48 o 
   1  38   0      436.08      479.00     12.70 o 
   2  38   0      109.94       93.58      7.73 o 
   3  38   0      555.84      649.55     18.83 o 
   1  39   0      273.03      316.15     12.87 o 
   2  39   0       16.43       20.13      5.49 o 
   3  39   0       14.46        7.73      7.32 o 
 -11   0   1        5.24       -9.28      9.56 o 
  -9   0   1     1488.80     1387.26     44.79 o 
  -7   0   1      369.03      475.56     19.76 o 
  -5   0   1     1164.83     1535.06    129.23 o 
  -3   0   1     5906.93     6251.89     64.21 o 
  -1   0   1      231.62      254.98      9.62 o 
   1   0   1     1791.35     2109.63     59.46 o 
   3   0   1     5064.76     5069.18    107.08 o 
   5   0   1      182.11      763.08    118.52 o 
   7   0   1      765.35      673.84     67.93 o 
   9   0   1       51.92       61.00     13.08 o 
 -11   1   1       32.78        7.36      6.25 o 
 -10   1   1      817.59      852.08     20.18 o 
  -9   1   1        0.18       78.56     40.40 o 
  -8   1   1      254.57      265.57     19.92 o 
  -7   1   1     1745.67     1554.81     22.94 o 
  -6   1   1    12871.22    12356.89    273.36 o 
  -5   1   1     9399.92     9312.27    162.91 o 
  -4   1   1      207.53      155.77     11.88 o 
  -3   1   1     2030.40     2385.69     32.53 o 
  -2   1   1      114.46      118.33      6.19 o 
  -1   1   1    20184.22    22701.59    345.83 o 
   0   1   1     2789.10     3421.35     49.31 o 
   1   1   1     2388.47     3536.40    144.96 o 
   2   1   1     2512.84     2892.87     67.22 o 
   3   1   1      297.98      254.55     15.28 o 
   4   1   1       33.77       34.69     10.92 o 
   5   1   1     9651.09     9794.95    452.10 o 
   6   1   1     1424.31     1257.71    154.89 o 
   7   1   1      172.92      228.57     19.71 o 
   8   1   1      225.46      193.65     12.94 o 
   9   1   1       70.12       82.21     10.98 o 
  10   1   1       28.63       65.25      9.63 o 
 -11   2   1       69.96       32.89      6.02 o 
 -10   2   1        1.19       79.32      9.54 o 
  -9   2   1       42.92      101.57     30.20 o 
  -8   2   1      776.30      765.86     17.93 o 
  -7   2   1      318.03      374.78     18.45 o 
  -6   2   1      894.54     1338.31    388.04 o 
  -5   2   1    16875.51    18340.75    437.34 o 
  -4   2   1      579.96      660.24     19.97 o 
  -3   2   1     5281.46     5282.81     83.07 o 
  -2   2   1      695.91      982.88     24.15 o 
  -1   2   1      161.85      214.29      9.04 o 
   0   2   1     4011.83     5215.88     83.49 o 
   1   2   1     2149.06     2246.94     32.93 o 
   2   2   1     6956.86     7453.55    242.26 o 
   3   2   1       20.50       48.25      9.69 o 
   4   2   1      244.74      316.09     29.90 o 
   5   2   1     6312.97     6741.73    195.82 o 
   6   2   1     1540.63     1521.55    106.06 o 
   7   2   1     1356.50     1113.42     29.34 o 
   8   2   1      104.46      112.84     10.79 o 
   9   2   1      101.97      135.77     11.57 o 
  10   2   1      477.98      460.29     16.33 o 
 -11   3   1        1.44        0.53     21.36 o 
 -10   3   1      641.02      650.77     17.79 o 
  -9   3   1      659.05      629.30     29.48 o 
  -8   3   1       33.83       65.55      8.83 o 
  -7   3   1      574.42      490.38     13.36 o 
  -6   3   1     5311.90     5075.81    176.69 o 
  -5   3   1     3453.91     3828.50    117.90 o 
  -4   3   1      526.61      527.35     21.65 o 
  -3   3   1      280.44      260.22     11.05 o 
  -2   3   1     2342.72     2766.36     52.01 o 
  -1   3   1     2449.77     2983.12     92.14 o 
   0   3   1      872.45      868.13     20.97 o 
   1   3   1     4391.05     4525.76     53.22 o 
   2   3   1      196.45      217.92     12.01 o 
   3   3   1      111.61      103.80      8.83 o 
   4   3   1     6710.21     7848.40    147.41 o 
   5   3   1     4198.58     4115.08    216.77 o 
   6   3   1       12.41       83.40     30.46 o 
   7   3   1       69.46      121.93     27.60 o 
   8   3   1       62.36       43.55      8.24 o 
   9   3   1      189.01      257.49     16.60 o 
  10   3   1        4.04       27.11      7.80 o 
 -11   4   1       82.01       70.48     19.70 o 
 -10   4   1       28.82       82.44     10.45 o 
  -9   4   1     4109.49     4090.16     48.64 o 
  -8   4   1       68.19       69.62      6.72 o 
  -7   4   1       93.40      158.96      9.39 o 
  -6   4   1     1225.20     1287.39     91.04 o 
  -5   4   1     1489.91     1473.44     54.72 o 
  -4   4   1       36.77       32.10      7.43 o 
  -3   4   1     4321.02     4402.92     55.02 o 
  -2   4   1     3400.23     4164.50     49.48 o 
  -1   4   1       76.69      143.28      7.31 o 
   0   4   1     3420.77     3900.24     76.01 o 
   1   4   1     1175.10     1371.57     38.65 o 
   2   4   1     2372.64     2432.51    152.96 o 
   3   4   1     3722.97     3752.76     60.14 o 
   4   4   1      184.98      183.69     24.91 o 
   5   4   1        1.31       24.17     16.94 o 
   6   4   1      598.16      670.72     79.77 o 
   7   4   1       47.84       53.47      9.68 o 
   8   4   1        1.29       15.79     14.31 o 
   9   4   1      602.28      635.77     19.98 o 
  10   4   1        0.44       -6.01      6.22 o 
 -11   5   1      192.21      171.37     11.23 o 
 -10   5   1      456.41      430.37     15.01 o 
  -9   5   1       16.23      342.50     82.64 o 
  -8   5   1        1.41       14.68      7.49 o 
  -7   5   1     2287.46     2206.08     36.72 o 
  -6   5   1     1362.62     1333.15     92.86 o 
  -5   5   1     2293.27     2394.31     70.06 o 
  -4   5   1     1867.68     1847.50     46.72 o 
  -3   5   1     3524.40     3119.44     47.46 o 
  -2   5   1       47.87       49.83      8.85 o 
  -1   5   1     2427.09     3267.89     58.45 o 
   0   5   1      218.86      229.28     13.40 o 
   1   5   1     1401.68     1070.45     30.82 o 
   2   5   1      790.32      830.68     20.31 o 
   3   5   1     3686.99     3649.53    143.47 o 
   4   5   1      515.01      486.36     38.04 o 
   5   5   1      151.55      118.80     22.93 o 
   6   5   1     1376.33     1295.15     98.67 o 
   7   5   1      894.65      726.42     24.28 o 
   8   5   1      739.19      704.86     22.39 o 
   9   5   1      534.21      559.63     18.89 o 
  10   5   1        0.56        2.29      7.70 o 
 -11   6   1      166.78      148.99     21.16 o 
 -10   6   1       20.64       30.02     10.91 o 
  -9   6   1       19.78       20.36     10.84 o 
  -8   6   1      469.06      442.40     17.71 o 
  -7   6   1     2244.93     2091.71     45.67 o 
  -6   6   1     2208.93     2203.33    118.94 o 
  -5   6   1      149.59      123.09     17.51 o 
  -4   6   1     2390.35     2699.06     57.91 o 
  -3   6   1    21618.20    22357.85    225.65 o 
  -2   6   1       57.32      115.72     12.35 o 
  -1   6   1     1658.52     2062.62     34.20 o 
   0   6   1      213.37      374.06     18.12 o 
   1   6   1     1113.70     1317.80     32.79 o 
   2   6   1     1910.67     1943.60     32.04 o 
   3   6   1      289.10      352.62     29.40 o 
   4   6   1      941.04      965.70     53.86 o 
   5   6   1      599.79      686.97     54.75 o 
   6   6   1       76.40      102.24     43.64 o 
   7   6   1      128.19      139.65     12.96 o 
   8   6   1      645.99      643.11     21.71 o 
   9   6   1      810.02      831.06     25.10 o 
  10   6   1        1.42        4.60      7.09 o 
 -11   7   1      167.62      133.76      9.25 o 
 -10   7   1       60.75       39.87      7.33 o 
  -9   7   1       40.49       48.42     21.28 o 
  -8   7   1       38.84       38.05      7.96 o 
  -7   7   1      354.68      383.92     12.24 o 
  -6   7   1       24.92       74.19     20.00 o 
  -5   7   1        3.58       14.18      9.36 o 
  -4   7   1     1210.60     1285.09     41.60 o 
  -3   7   1     5032.54     4969.18     76.96 o 
  -2   7   1      434.31      435.49     20.09 o 
  -1   7   1    12274.18    13106.18    156.64 o 
   0   7   1     1327.95     1368.22     36.19 o 
   1   7   1      607.89      552.88     22.94 o 
   2   7   1     3594.28     3715.33     47.94 o 
   3   7   1      483.25      455.10     41.68 o 
   4   7   1     1681.51     1775.97     58.01 o 
   5   7   1     1319.74     1287.06     68.89 o 
   6   7   1       35.74       86.16     30.45 o 
   7   7   1     1358.60     1180.65     31.75 o 
   8   7   1     1653.77     1516.56     44.55 o 
   9   7   1        6.84       13.06      9.44 o 
  10   7   1      207.59      206.95     10.84 o 
 -10   8   1      280.13      245.36     12.99 o 
  -9   8   1     2392.40     2248.34     42.41 o 
  -8   8   1       10.99        8.15      8.43 o 
  -7   8   1     1687.47     1681.22     41.77 o 
  -6   8   1       60.67       75.00     32.50 o 
  -5   8   1      117.63      102.90     17.52 o 
  -4   8   1       33.79       32.00     10.13 o 
  -3   8   1     8375.93     8468.58    102.73 o 
  -2   8   1     1275.82     1326.15     25.66 o 
  -1   8   1    25970.60    27850.04    239.57 o 
   0   8   1       81.69       45.60      9.08 o 
   1   8   1      152.83      100.46     11.38 o 
   2   8   1    11283.71    11123.53    101.51 o 
   3   8   1     1780.21     2128.02     73.37 o 
   4   8   1     9424.06     9414.28    159.84 o 
   5   8   1     1173.68     1331.29     71.75 o 
   6   8   1        9.01        7.85     12.88 o 
   7   8   1      120.32      104.89     12.49 o 
   8   8   1       35.97       50.62      9.39 o 
   9   8   1        8.43        9.39      9.62 o 
  10   8   1      319.76      301.74     15.84 o 
 -10   9   1       83.56       90.45      9.35 o 
  -9   9   1      818.18      821.69     44.30 o 
  -8   9   1      434.77      404.05     14.92 o 
  -7   9   1      686.22      624.42     17.30 o 
  -6   9   1     1444.64     1244.38     86.76 o 
  -5   9   1      693.94      541.25     40.75 o 
  -4   9   1      960.16      873.02     39.42 o 
  -3   9   1     4862.79     4893.46     90.49 o 
  -2   9   1      488.68      593.53     18.10 o 
  -1   9   1    14038.92    15751.92    133.93 o 
   0   9   1    20324.03    21508.01    158.25 o 
   1   9   1      174.15      142.26     12.73 o 
   2   9   1     1969.67     1985.45     42.19 o 
   3   9   1     1518.02     1416.33     86.07 o 
   4   9   1     3880.54     4061.31     93.14 o 
   5   9   1       52.14       48.37     18.36 o 
   6   9   1        8.87       11.36      5.80 o 
   7   9   1     2598.98     2393.33     45.56 o 
   8   9   1     1170.60     1207.77     45.64 o 
   9   9   1       63.19       61.29     11.74 o 
  10   9   1       56.00       53.33      8.92 o 
 -10  10   1      168.40      179.85     13.80 o 
  -9  10   1       48.72       51.18     21.61 o 
  -8  10   1        3.31       18.43      7.34 o 
  -7  10   1     3857.14     3704.54     46.14 o 
  -6  10   1        1.91       32.64     33.88 o 
  -5  10   1     4248.10     4187.53    112.67 o 
  -4  10   1     2253.56     2272.59     64.05 o 
  -3  10   1     9608.16     9114.46    113.38 o 
  -2  10   1    10616.57    10438.16    138.63 o 
  -1  10   1      675.42      859.58     33.68 o 
   0  10   1     4302.27     4508.92     76.46 o 
   1  10   1     8687.08     9382.94     98.59 o 
   2  10   1     1664.53     1506.23     38.98 o 
   3  10   1       15.88       22.11     16.14 o 
   4  10   1     2039.56     1945.99     74.21 o 
   5  10   1      412.25      406.80     50.28 o 
   6  10   1      136.43      127.42     10.90 o 
   7  10   1      340.42      276.09     16.97 o 
   8  10   1      416.79      402.79     23.90 o 
   9  10   1      847.82      804.75     29.70 o 
  10  10   1       56.17       58.89      8.44 o 
 -10  11   1       12.99       12.86     10.01 o 
  -9  11   1       61.82       38.77     18.52 o 
  -8  11   1     1761.90     1712.07     43.54 o 
  -7  11   1      970.77      939.15     21.48 o 
  -6  11   1       34.51      102.64     28.47 o 
  -5  11   1      406.94      352.56     34.70 o 
  -4  11   1       53.44       65.46     13.29 o 
  -3  11   1     1920.19     1721.28     51.27 o 
  -2  11   1      887.56      884.05     26.53 o 
  -1  11   1     2022.89     2103.88     48.02 o 
   0  11   1       44.81       43.09     10.14 o 
   1  11   1      824.77      737.49     24.72 o 
   2  11   1      688.66      829.50     30.63 o 
   3  11   1        1.33       27.62     16.53 o 
   4  11   1     1027.08     1056.23     57.71 o 
   5  11   1      287.36      263.53     42.45 o 
   6  11   1      547.67      460.90     19.30 o 
   7  11   1        2.33       31.71      8.94 o 
   8  11   1      756.45      723.52     30.92 o 
   9  11   1       31.52       42.96      7.81 o 
  10  11   1        4.00       -4.10      7.37 o 
 -10  12   1       11.94        7.08      7.31 o 
  -9  12   1       77.58       76.95     11.92 o 
  -8  12   1      878.85      825.91     35.63 o 
  -7  12   1     2850.01     2742.76     36.33 o 
  -6  12   1      840.42      812.97     25.76 o 
  -5  12   1      321.62      375.16     48.09 o 
  -4  12   1     4566.18     5021.76     98.82 o 
  -3  12   1      970.87      978.62     39.51 o 
  -2  12   1      509.27      395.98     19.05 o 
  -1  12   1     9419.59     9138.06    114.91 o 
   0  12   1       83.61      102.75     13.15 o 
   1  12   1      147.91      177.60     13.63 o 
   2  12   1       24.84       25.55      7.54 o 
   3  12   1      314.44      426.65     83.74 o 
   4  12   1      109.17      149.96     25.23 o 
   5  12   1        1.25       32.01     63.16 o 
   6  12   1     1235.73     1134.08     24.49 o 
   7  12   1     1034.96      922.28     34.61 o 
   8  12   1     1249.81     1092.84     37.12 o 
   9  12   1        8.74        0.60      6.07 o 
  10  12   1        0.42       -5.50      5.50 o 
 -10  13   1      164.12      170.74     10.11 o 
  -9  13   1       66.90       54.26     10.97 o 
  -8  13   1     2585.18     2463.54     72.46 o 
  -7  13   1     2680.32     2546.83     35.86 o 
  -6  13   1     1554.15     1469.84     22.91 o 
  -5  13   1     1644.51     1791.94    102.91 o 
  -4  13   1       23.67       43.19     12.32 o 
  -3  13   1      493.37      557.73     30.95 o 
  -2  13   1     2700.68     2501.91     57.58 o 
  -1  13   1     1148.08     1477.20     44.43 o 
   0  13   1     7810.43     7704.34     97.99 o 
   1  13   1     7915.31     8374.54     90.83 o 
   2  13   1    10246.21    11302.03    184.79 o 
   3  13   1        1.92       18.19     17.05 o 
   4  13   1       44.95       90.12     26.22 o 
   5  13   1       57.25       60.12     47.32 o 
   6  13   1     1209.03     1178.85     25.35 o 
   7  13   1     1545.57     1316.68     40.54 o 
   8  13   1      373.50      387.64     23.14 o 
   9  13   1      109.85       98.55     12.34 o 
  10  13   1       95.74      132.52      9.34 o 
 -10  14   1      619.74      602.03     20.44 o 
  -9  14   1      245.40      263.08     18.19 o 
  -8  14   1      123.27      126.12     11.70 o 
  -7  14   1     7601.70     7186.26     86.31 o 
  -6  14   1        9.39       15.06      5.12 o 
  -5  14   1      977.74      996.72     64.31 o 
  -4  14   1     1754.41     1532.87     71.92 o 
  -3  14   1       45.36       10.38      8.33 o 
  -2  14   1      508.30      575.01     29.04 o 
  -1  14   1     1232.23     1399.90     38.57 o 
   0  14   1      142.34       84.40     12.22 o 
   1  14   1     4265.39     4334.32     68.38 o 
   2  14   1    20017.28    20936.54    320.82 o 
   3  14   1        2.52       12.28     14.72 o 
   4  14   1     1053.34     1787.49    105.48 o 
   5  14   1      673.02      659.42     68.62 o 
   6  14   1     1812.13     1882.73     31.86 o 
   7  14   1      307.65      307.00     21.02 o 
   8  14   1        2.63       29.12     15.30 o 
   9  14   1      143.60      100.73      9.23 o 
  10  14   1      498.55      529.63     21.67 o 
 -10  15   1      166.69      136.35     12.60 o 
  -9  15   1      357.15      366.75     16.13 o 
  -8  15   1      528.93      500.84     18.15 o 
  -7  15   1     1576.26     1603.84     33.14 o 
  -6  15   1        2.87        1.84      5.66 o 
  -5  15   1      982.74      962.90     64.92 o 
  -4  15   1     1077.24     1058.52     61.77 o 
  -3  15   1        0.11       30.30     15.00 o 
  -2  15   1     9448.54     9843.57    162.67 o 
  -1  15   1        7.62       48.71     12.47 o 
   0  15   1     5835.96     5799.65    147.29 o 
   1  15   1      152.75      261.05     21.38 o 
   2  15   1      183.58      141.76     20.54 o 
   3  15   1     1691.71     1466.05     87.04 o 
   4  15   1       89.53      125.09     26.73 o 
   5  15   1      875.64      784.53     36.40 o 
   6  15   1      944.04      864.27     25.04 o 
   7  15   1       41.83       43.53      8.84 o 
   8  15   1     2404.24     2349.52     50.92 o 
   9  15   1       58.03       38.30      7.26 o 
 -10  16   1      112.20      118.62     11.71 o 
  -9  16   1      227.88      203.91     12.12 o 
  -8  16   1       10.98       27.19      8.09 o 
  -7  16   1     3019.58     2836.67     43.26 o 
  -6  16   1       89.09       83.12      7.43 o 
  -5  16   1     1978.93     1908.22     91.88 o 
  -4  16   1       75.85       55.30     17.31 o 
  -3  16   1      974.24      961.70     57.26 o 
  -2  16   1     4556.81     4445.18    113.65 o 
  -1  16   1      590.07      493.61     34.49 o 
   0  16   1     7178.45     7207.85    125.80 o 
   1  16   1      549.11      632.32     33.35 o 
   2  16   1     1428.33     1563.02     86.54 o 
   3  16   1     1919.45     2033.44    107.76 o 
   4  16   1      432.64      517.81     55.48 o 
   5  16   1     1880.50     1836.24     26.64 o 
   6  16   1      349.69      277.03     12.43 o 
   7  16   1     1443.82     1445.42     54.76 o 
   8  16   1     2434.04     2567.45     40.39 o 
   9  16   1        1.57       -1.53      5.96 o 
 -10  17   1      551.11      657.85     18.30 o 
  -9  17   1        3.43       -9.66      9.66 o 
  -8  17   1      960.55      937.35     27.57 o 
  -7  17   1      149.59      167.52     10.49 o 
  -6  17   1      555.69      466.90     17.56 o 
  -5  17   1      130.66      111.87     11.97 o 
  -4  17   1      254.91      203.03     30.55 o 
  -3  17   1       14.80       23.14     14.53 o 
  -2  17   1      110.01      129.68     22.30 o 
  -1  17   1     1069.57     1015.79     55.08 o 
   0  17   1     3674.54     3522.18     90.74 o 
   1  17   1       18.84        1.46     15.75 o 
   2  17   1     6075.76     6601.94    156.64 o 
   3  17   1        1.82        1.99     14.84 o 
   4  17   1       83.32       45.83     37.97 o 
   5  17   1     1216.37     1223.07     22.08 o 
   6  17   1      159.25      157.36     10.43 o 
   7  17   1      303.17      325.24     17.04 o 
   8  17   1      380.73      478.29     18.09 o 
   9  17   1      353.52      353.47     13.48 o 
  -9  18   1      363.99      360.92     18.87 o 
  -8  18   1        8.17       13.46      7.14 o 
  -7  18   1       56.39       67.71      7.08 o 
  -6  18   1      277.56      218.04     11.46 o 
  -5  18   1        1.40       -5.77      8.54 o 
  -4  18   1      756.07      734.62     56.35 o 
  -3  18   1     2433.59     2184.00     90.27 o 
  -2  18   1      582.84      592.25     45.71 o 
  -1  18   1      968.58     1055.72     52.96 o 
   0  18   1     4956.44     4963.56    111.96 o 
   1  18   1     4998.04     5538.06    129.18 o 
   2  18   1     3614.02     3393.33    102.81 o 
   3  18   1     1043.56     1003.31     64.30 o 
   4  18   1       17.95       24.20     19.59 o 
   5  18   1       67.60       60.65      6.67 o 
   6  18   1     2350.42     2209.94     37.09 o 
   7  18   1      534.25      495.85     17.66 o 
   8  18   1       27.37       33.73      7.26 o 
   9  18   1       46.61       42.56      6.25 o 
  -9  19   1      104.69      122.01     11.86 o 
  -8  19   1       71.96       72.06      7.54 o 
  -7  19   1      444.18      394.26     13.29 o 
  -6  19   1      415.76      424.92     15.20 o 
  -5  19   1        4.27        3.40      6.48 o 
  -4  19   1      932.93      872.58     64.60 o 
  -3  19   1       69.11       67.99     22.23 o 
  -2  19   1      327.92      318.62     35.41 o 
  -1  19   1      103.54       79.73     17.71 o 
   0  19   1       34.55       71.08     16.47 o 
   1  19   1       94.29       92.88     20.38 o 
   2  19   1     1404.18     1236.65     65.04 o 
   3  19   1     1587.37     1654.58     84.18 o 
   4  19   1      555.43      529.09     21.23 o 
   5  19   1       26.31       26.47      6.77 o 
   6  19   1       77.89       79.73      7.31 o 
   7  19   1       28.64       50.41      7.35 o 
   8  19   1     1293.37     1350.77     27.36 o 
   9  19   1        3.20        4.48      4.81 o 
  -9  20   1      584.32      742.37     23.38 o 
  -8  20   1      233.68      240.23     11.83 o 
  -7  20   1      249.48      249.30     10.79 o 
  -6  20   1       40.18       28.13      5.77 o 
  -5  20   1      824.26      736.74     19.36 o 
  -4  20   1     7074.73     6900.88     81.96 o 
  -3  20   1        2.55       22.43     16.45 o 
  -2  20   1      204.36      209.65     29.39 o 
  -1  20   1      271.75      255.64     37.40 o 
   0  20   1     1662.46     1591.95     68.56 o 
   1  20   1     2586.46     2232.77     89.54 o 
   2  20   1       96.27      101.86     21.81 o 
   3  20   1      405.41      399.66     48.62 o 
   4  20   1     5566.04     5300.76     79.76 o 
   5  20   1      973.71      862.24     39.32 o 
   6  20   1      101.52       93.68      8.12 o 
   7  20   1        0.85       -4.40      6.02 o 
   8  20   1      635.53      737.78     22.34 o 
   9  20   1       22.19       15.18     12.54 o 
  -9  21   1      159.14      184.74     12.17 o 
  -8  21   1      734.30      852.41     19.73 o 
  -7  21   1        7.04       12.26      5.20 o 
  -6  21   1     2441.41     2297.65     44.16 o 
  -5  21   1       14.79        6.36      5.28 o 
  -4  21   1     2028.66     1999.78     41.20 o 
  -3  21   1       43.18       -7.14     19.02 o 
  -2  21   1      612.12      614.45     43.26 o 
  -1  21   1       33.55       30.24     18.16 o 
   0  21   1     2297.46     2415.77     87.05 o 
   1  21   1        5.82       -9.65     13.74 o 
   2  21   1       31.68       41.98     14.87 o 
   3  21   1     1587.14     1393.47     80.87 o 
   4  21   1      538.91      512.26     18.72 o 
   5  21   1       26.67       13.85      6.33 o 
   6  21   1      666.26      688.42     19.10 o 
   7  21   1       64.69       66.93      6.81 o 
   8  21   1        0.03        4.80      5.44 o 
   9  21   1        6.88        1.48      7.39 o 
  -9  22   1       66.11       97.21     14.13 o 
  -8  22   1     1127.34     1122.31     21.66 o 
  -7  22   1       17.37       22.45      5.20 o 
  -6  22   1     2382.02     2145.11     41.51 o 
  -5  22   1      531.93      459.30     15.41 o 
  -4  22   1      175.61      167.96     17.78 o 
  -3  22   1      127.56      115.37     15.09 o 
  -2  22   1       48.39       50.68     14.95 o 
  -1  22   1      353.43      301.16     36.49 o 
   0  22   1       34.59       47.24     17.79 o 
   1  22   1     1141.20     1078.33     66.25 o 
   2  22   1     8432.35     7980.88    187.22 o 
   3  22   1      255.76      250.54     15.08 o 
   4  22   1     1805.05     1726.39     33.98 o 
   5  22   1        0.83        5.30      5.32 o 
   6  22   1       95.10       99.66      8.35 o 
   7  22   1      743.30      777.71     20.61 o 
   8  22   1      169.90      195.53      9.94 o 
  -9  23   1      410.13      591.32     25.42 o 
  -8  23   1        2.44       14.32      5.05 o 
  -7  23   1       66.78       45.66      6.32 o 
  -6  23   1     1249.62     1194.98     26.78 o 
  -5  23   1      344.57      257.80     14.32 o 
  -4  23   1      505.60      419.57     31.24 o 
  -3  23   1      224.64      246.18     12.58 o 
  -2  23   1      935.36      919.18     54.75 o 
  -1  23   1      235.04      141.04     23.24 o 
   0  23   1      949.27      869.66     58.24 o 
   1  23   1      574.44      446.42     38.39 o 
   2  23   1     1904.22     1843.03     37.74 o 
   3  23   1      858.52      729.32     21.03 o 
   4  23   1      896.70      737.64     24.41 o 
   5  23   1     1593.35     1475.18     56.88 o 
   6  23   1      409.02      359.53     15.74 o 
   7  23   1        0.35       -5.84      5.84 o 
   8  23   1       28.28       17.64      6.27 o 
  -9  24   1      322.47      362.09     19.99 o 
  -8  24   1      385.96      437.11     14.77 o 
  -7  24   1       30.83       36.18      5.76 o 
  -6  24   1        5.26        7.72      4.90 o 
  -5  24   1      695.43      610.95     20.63 o 
  -4  24   1      245.95      222.14     17.57 o 
  -3  24   1      107.72       97.03     10.28 o 
  -2  24   1       29.90       24.43      5.64 o 
  -1  24   1     1872.28     1797.38     46.76 o 
   0  24   1       16.76       -4.81     14.36 o 
   1  24   1     4869.13     4669.27     61.95 o 
   2  24   1       12.77       23.03      7.13 o 
   3  24   1      941.06      845.41     18.14 o 
   4  24   1      291.46      271.80     13.76 o 
   5  24   1     1342.90     1317.18     35.42 o 
   6  24   1       54.44       78.04      8.83 o 
   7  24   1      189.06      204.02     10.61 o 
   8  24   1       45.36       37.18     11.51 o 
  -8  25   1        8.90       11.30      7.04 o 
  -7  25   1       25.05       26.12      7.08 o 
  -6  25   1      136.43      124.82      9.26 o 
  -5  25   1      180.14      142.52     11.19 o 
  -4  25   1       14.00       14.01      9.33 o 
  -3  25   1      151.22      161.13     11.37 o 
  -2  25   1        5.61        7.99      7.61 o 
  -1  25   1     1946.24     1807.75     31.65 o 
   0  25   1     1014.33      943.91     28.18 o 
   1  25   1      871.94      831.46     21.73 o 
   2  25   1       27.44       33.98      6.69 o 
   3  25   1     2693.26     2472.71     46.96 o 
   4  25   1     1124.29      979.93     38.61 o 
   5  25   1       10.29       13.33      7.05 o 
   6  25   1     2346.76     2315.95     46.77 o 
   7  25   1      415.79      471.61     14.70 o 
   8  25   1        2.26        1.29      7.28 o 
  -8  26   1      136.13      174.47     11.52 o 
  -7  26   1       60.60       51.67      7.83 o 
  -6  26   1       86.58       77.49      7.71 o 
  -5  26   1      118.97      126.55     10.54 o 
  -4  26   1      403.36      380.95     22.13 o 
  -3  26   1     2422.01     2430.96     69.49 o 
  -2  26   1      204.91      169.25     11.77 o 
  -1  26   1      362.29      399.12     21.21 o 
   0  26   1      475.49      481.00     17.40 o 
   1  26   1      243.03      254.04     13.34 o 
   2  26   1       39.52       51.08      8.77 o 
   3  26   1      228.84      190.58     12.82 o 
   4  26   1      244.96      228.42     18.52 o 
   5  26   1       14.40       19.77      6.79 o 
   6  26   1      144.45      112.06     10.87 o 
   7  26   1     1138.56     1229.97     21.56 o 
   8  26   1       20.99       13.55      8.16 o 
  -8  27   1       54.61       56.71      7.00 o 
  -7  27   1      157.26      211.18     10.33 o 
  -6  27   1      352.52      348.89     14.94 o 
  -5  27   1       26.02       34.47      7.36 o 
  -4  27   1      591.13      481.00     24.71 o 
  -3  27   1     1588.82     1582.76     44.52 o 
  -2  27   1        1.88        1.82      6.33 o 
  -1  27   1       75.09       88.78     10.13 o 
   0  27   1    13243.72    13072.12    173.50 o 
   1  27   1     1529.77     1360.03     31.33 o 
   2  27   1       27.15       22.97      7.17 o 
   3  27   1     2294.04     2108.38     48.22 o 
   4  27   1        1.83       -3.97      8.61 o 
   5  27   1      134.54      178.96     11.75 o 
   6  27   1      119.68      129.34      9.25 o 
   7  27   1      485.03      539.11     16.25 o 
   8  27   1      198.86      249.07     16.69 o 
  -7  28   1       32.29       53.15      7.59 o 
  -6  28   1      406.27      399.19     15.57 o 
  -5  28   1      656.21      613.38     19.74 o 
  -4  28   1     1081.62     1042.95     31.52 o 
  -3  28   1     2012.72     1945.17     53.53 o 
  -2  28   1      248.15      287.75     15.24 o 
  -1  28   1     5446.10     4958.33     73.50 o 
   0  28   1     1601.51     1563.82     42.30 o 
   1  28   1     3732.89     3609.37     50.47 o 
   2  28   1     1629.74     1498.25     32.84 o 
   3  28   1     2368.80     2227.76     50.64 o 
   4  28   1      226.62      214.41     14.35 o 
   5  28   1      729.68      657.04     19.80 o 
   6  28   1      798.89      869.90     23.80 o 
   7  28   1       23.04       34.26      5.14 o 
  -7  29   1       10.08       12.13      5.47 o 
  -6  29   1      177.65      210.67     11.21 o 
  -5  29   1      758.90      720.18     24.64 o 
  -4  29   1     1123.86     1148.37     32.11 o 
  -3  29   1     2076.76     2168.75     44.64 o 
  -2  29   1       74.29       67.51      8.37 o 
  -1  29   1     1731.08     1613.43     42.72 o 
   0  29   1     1013.78      962.93     33.65 o 
   1  29   1       36.76       30.14      6.96 o 
   2  29   1      196.60      146.58     10.03 o 
   3  29   1      563.63      576.75     20.26 o 
   4  29   1        8.11        2.95      9.01 o 
   5  29   1     1179.59     1210.12     30.14 o 
   6  29   1     1277.08     1325.02     28.69 o 
   7  29   1       72.60       82.66      6.45 o 
  -7  30   1       49.14       48.20      6.05 o 
  -6  30   1      298.52      302.93     14.88 o 
  -5  30   1       14.68       21.74     15.55 o 
  -4  30   1       12.42       14.27      5.73 o 
  -3  30   1     3394.48     3442.78     64.40 o 
  -2  30   1       27.20       19.75      7.47 o 
  -1  30   1      286.21      245.61     17.40 o 
   0  30   1       22.62       19.60      7.80 o 
   1  30   1      792.07      761.16     23.75 o 
   2  30   1       52.88       45.95      7.13 o 
   3  30   1      949.90      947.60     28.64 o 
   4  30   1        6.75        0.33      8.73 o 
   5  30   1      411.26      434.21     18.00 o 
   6  30   1       21.35       22.54      6.49 o 
   7  30   1      307.51      362.56     14.03 o 
  -7  31   1       99.25      107.01      6.78 o 
  -6  31   1      302.96      290.75     13.92 o 
  -5  31   1     1023.92      982.68     27.17 o 
  -4  31   1      223.22      212.33     11.34 o 
  -3  31   1      756.99      955.33     47.15 o 
  -2  31   1       90.67      102.19     16.09 o 
  -1  31   1        3.56        1.80      7.99 o 
   0  31   1     1043.33      975.53     33.47 o 
   1  31   1       31.23       52.95      8.74 o 
   2  31   1      470.85      477.76     16.69 o 
   3  31   1       33.24       40.56      7.25 o 
   4  31   1       51.33       75.80      9.50 o 
   5  31   1     1163.52     1247.67     28.02 o 
   6  31   1       39.03       43.23      5.58 o 
  -6  32   1      581.11      698.01     23.43 o 
  -5  32   1        1.59        2.99      6.58 o 
  -4  32   1      575.42      637.96     24.10 o 
  -3  32   1      452.48      488.38     18.55 o 
  -2  32   1       15.46       17.99      7.64 o 
  -1  32   1      287.22      267.82     18.08 o 
   0  32   1       42.17       17.16      7.63 o 
   1  32   1        9.14        2.45      6.92 o 
   2  32   1       86.33      115.08     12.15 o 
   3  32   1        8.22        6.70      5.95 o 
   4  32   1      354.34      353.05     16.19 o 
   5  32   1        0.68       -0.13      4.77 o 
   6  32   1      208.72      190.28      9.14 o 
  -6  33   1      148.02      162.24     38.77 o 
  -5  33   1       43.62       67.13      8.39 o 
  -4  33   1      687.56      708.35     27.95 o 
  -3  33   1        0.81        1.71      6.09 o 
  -2  33   1      276.56      298.40     18.05 o 
  -1  33   1      818.15      864.24     30.53 o 
   0  33   1      157.95      182.86     15.21 o 
   1  33   1      179.75      146.90     11.72 o 
   2  33   1      111.57      115.70     10.31 o 
   3  33   1     1331.60     1387.75    102.85 o 
   4  33   1      391.49      528.10     18.60 o 
   5  33   1       43.08       51.27      9.05 o 
   6  33   1      112.19      158.96      9.56 o 
  -6  34   1      121.50      179.27     10.31 o 
  -5  34   1        7.47        0.45      5.08 o 
  -4  34   1      192.33      213.26     12.68 o 
  -3  34   1      448.50      471.66     16.77 o 
  -2  34   1      121.37      111.63      9.79 o 
  -1  34   1      214.60      202.79     12.87 o 
   0  34   1        3.59        6.72      6.78 o 
   1  34   1      168.79      167.86     11.92 o 
   2  34   1     1391.36     1597.79     31.43 o 
   3  34   1      316.62      331.09     22.73 o 
   4  34   1      129.78      123.32     13.88 o 
   5  34   1       38.48       46.66      8.04 o 
  -5  35   1       39.78       38.75      8.44 o 
  -4  35   1      314.38      312.64     13.60 o 
  -3  35   1      422.76      503.90     18.90 o 
  -2  35   1     1672.97     1938.07     33.41 o 
  -1  35   1       42.89       37.00      7.50 o 
   0  35   1      864.84      923.58     25.16 o 
   1  35   1        0.69       23.23      9.43 o 
   2  35   1        7.25        4.31      6.07 o 
   3  35   1       16.96       23.90      5.85 o 
   4  35   1      356.07      441.33     19.28 o 
   5  35   1      208.94      275.99     13.00 o 
  -5  36   1        1.41        1.91      4.93 o 
  -4  36   1      218.73      221.58     13.48 o 
  -3  36   1      255.56      256.70     12.61 o 
  -2  36   1      185.21      187.85     10.69 o 
  -1  36   1        6.74       11.12      4.68 o 
   0  36   1     1741.21     1916.71     34.01 o 
   1  36   1       27.42       31.32      5.73 o 
   2  36   1        1.24       -6.96      6.96 o 
   3  36   1      228.98      267.23     11.32 o 
   4  36   1       27.85       41.92      7.56 o 
  -4  37   1        4.26       11.63      4.69 o 
  -3  37   1      120.07      131.98      9.81 o 
  -2  37   1       36.30       22.33      4.39 o 
  -1  37   1      116.42      139.52      7.31 o 
   0  37   1      538.26      595.15     16.11 o 
   1  37   1      133.30      197.76     13.66 o 
   2  37   1      317.81      382.49     13.66 o 
   3  37   1      145.23      177.75     25.34 o 
   4  37   1      145.78      185.24     10.48 o 
  -3  38   1      141.95      204.52     11.33 o 
  -2  38   1      187.16      213.52     10.20 o 
  -1  38   1       40.90       41.27      6.42 o 
   0  38   1      384.90      445.23     14.87 o 
   1  38   1       32.83       25.04      5.19 o 
   2  38   1       49.91       89.48      6.04 o 
   3  38   1        0.21       -0.21      6.77 o 
  -3  39   1        2.17       -5.45      8.22 o 
  -2  39   1      394.41      432.62     37.27 o 
  -1  39   1       19.66        7.02      5.86 o 
   0  39   1        0.88       -2.40      4.69 o 
   1  39   1       50.37       64.39      6.01 o 
   2  39   1       21.96       46.46      6.60 o 
  -1  40   1       16.41       36.40      9.04 o 
 -10   0   2        5.53       67.88     12.43 o 
  -8   0   2      462.14      511.55     29.34 o 
  -6   0   2      642.14      792.83     98.96 o 
  -4   0   2    10829.15    11198.50    179.31 o 
  -2   0   2     6002.96     7111.60     69.77 o 
   0   0   2    38714.64    47072.69    191.12 o 
   2   0   2    20443.83    23709.11    487.46 o 
   4   0   2    30591.50    32451.69   1651.71 o 
   6   0   2     6186.60     5516.97    285.49 o 
   8   0   2      471.28      466.82     26.86 o 
  10   0   2     1682.07     1448.34     44.11 o 
 -11   1   2       60.52       53.84      8.03 o 
 -10   1   2      548.08      548.98     16.73 o 
  -9   1   2       96.74       93.90      7.41 o 
  -8   1   2       18.94       59.72      7.09 o 
  -7   1   2      205.51      288.23     27.18 o 
  -6   1   2      707.27      621.53     48.16 o 
  -5   1   2      767.37      688.40     31.59 o 
  -4   1   2     9502.68    10932.82    362.92 o 
  -3   1   2    12333.58    13945.37     88.62 o 
  -2   1   2    19618.24    22588.68    276.91 o 
  -1   1   2     5948.42     7031.25     86.68 o 
   0   1   2      645.23      980.61     18.41 o 
   1   1   2      902.96     1111.57     28.62 o 
   2   1   2     5682.84     5775.39     90.46 o 
   3   1   2    12698.42    13339.30    133.77 o 
   4   1   2     2112.16     2193.91     62.33 o 
   5   1   2      640.34      828.55    102.10 o 
   6   1   2     1129.97     1478.09    112.67 o 
   7   1   2      435.29      470.15     93.56 o 
   8   1   2       14.18      609.55    104.72 o 
   9   1   2       17.52       23.00      7.36 o 
  10   1   2        0.61      142.71     40.39 o 
 -11   2   2       88.62       47.71      7.24 o 
 -10   2   2      186.41      206.00     13.59 o 
  -9   2   2      262.84      250.56     13.00 o 
  -8   2   2      722.00      848.31     76.97 o 
  -7   2   2     3741.80     3738.93     50.93 o 
  -6   2   2     5786.92     5246.34    141.77 o 
  -5   2   2      675.77      686.22     31.86 o 
  -4   2   2      874.50      953.49     26.99 o 
  -3   2   2     7913.24     7944.08    168.95 o 
  -2   2   2     2360.94     2707.05     54.84 o 
  -1   2   2      140.83      149.14      7.36 o 
   0   2   2     4802.97     5201.13     52.27 o 
   1   2   2    10840.62    11767.30     91.87 o 
   2   2   2    12664.19    13878.16    379.17 o 
   3   2   2     6484.23     6972.35     80.49 o 
   4   2   2    22431.85    21654.86    319.91 o 
   5   2   2      468.48      448.20     58.10 o 
   6   2   2     4308.90     3767.40    167.33 o 
   7   2   2     1906.03     1815.62     47.97 o 
   8   2   2     3994.49     3769.97     69.57 o 
   9   2   2        0.80        4.80      6.76 o 
  10   2   2      644.75      702.53     72.01 o 
 -11   3   2        1.89       10.79      6.73 o 
 -10   3   2       67.30       70.02     10.70 o 
  -9   3   2       15.25       50.31     11.05 o 
  -8   3   2     1237.58     1243.40     21.86 o 
  -7   3   2       68.08      124.30     18.60 o 
  -6   3   2     2926.70     2759.93     97.93 o 
  -5   3   2     2005.35     2137.29     56.29 o 
  -4   3   2     7007.58     6849.51    107.90 o 
  -3   3   2     2739.86     3050.01     47.14 o 
  -2   3   2    39930.09    45302.68    500.62 o 
  -1   3   2     1392.45     1666.31     42.67 o 
   0   3   2     8286.64     9310.08    124.94 o 
   1   3   2    14005.09    14832.68    323.80 o 
   2   3   2     2546.64     3197.09     64.70 o 
   3   3   2     8494.41     9594.65     91.75 o 
   4   3   2      272.10      297.54     33.10 o 
   5   3   2       36.96       19.34     23.88 o 
   6   3   2      939.32     1035.88     44.10 o 
   7   3   2     1054.82     1101.61     38.15 o 
   8   3   2     2155.90     2321.30    106.59 o 
   9   3   2       26.01       37.55      7.66 o 
  10   3   2     1212.47     1144.33     27.09 o 
 -11   4   2      167.12      141.38      9.06 o 
 -10   4   2       26.29       34.49      6.94 o 
  -9   4   2      493.29      494.13     18.07 o 
  -8   4   2      874.54      952.01     21.57 o 
  -7   4   2      346.93      309.83     11.54 o 
  -6   4   2      831.07      917.19     58.08 o 
  -5   4   2     5197.83     5012.79     87.13 o 
  -4   4   2    19413.32    20396.50    351.16 o 
  -3   4   2     1102.67     1200.34     28.55 o 
  -2   4   2     5978.46     6404.92    111.72 o 
  -1   4   2       43.19       60.93      9.33 o 
   0   4   2      650.68      614.09     20.68 o 
   1   4   2     1537.06     1656.00     31.83 o 
   2   4   2    16811.15    17369.54    197.43 o 
   3   4   2    10052.72    10562.75    154.86 o 
   4   4   2     4251.67     4072.75    109.60 o 
   5   4   2       57.26      101.31     22.68 o 
   6   4   2     1277.55     1179.60     44.98 o 
   7   4   2      429.47      441.26     21.40 o 
   8   4   2     1009.25     1068.83     67.74 o 
   9   4   2       15.94       28.79      7.49 o 
  10   4   2      350.60      440.01     18.57 o 
 -11   5   2       75.34       74.81      6.80 o 
 -10   5   2      450.20      446.07     15.40 o 
  -9   5   2       43.96       69.83      9.18 o 
  -8   5   2       82.39       97.28      9.14 o 
  -7   5   2       78.26       79.23      8.83 o 
  -6   5   2     1554.77     1533.75     74.76 o 
  -5   5   2     1177.39     1198.66     43.51 o 
  -4   5   2     1329.67     1405.11     37.23 o 
  -3   5   2     5502.32     5677.87     66.89 o 
  -2   5   2     2285.78     2454.55     59.15 o 
  -1   5   2     4718.42     5720.82     65.05 o 
   0   5   2     2096.06     2685.88     51.75 o 
   1   5   2        6.27       42.21      9.85 o 
   2   5   2    11994.38    10861.04    132.18 o 
   3   5   2      161.92      216.29     16.85 o 
   4   5   2    12774.89    12441.25    231.77 o 
   5   5   2     1574.22     1394.25     77.44 o 
   6   5   2      454.58      481.07     22.33 o 
   7   5   2      670.70      583.32     23.49 o 
   8   5   2        8.95       97.02     13.21 o 
   9   5   2      242.21      287.08     19.94 o 
  10   5   2       79.98      118.11     11.02 o 
 -11   6   2       57.33       59.68      6.19 o 
 -10   6   2       39.69       38.80      7.32 o 
  -9   6   2       78.90      102.71     16.70 o 
  -8   6   2     1520.50     1473.52     30.39 o 
  -7   6   2      100.48      101.18      7.71 o 
  -6   6   2     2250.24     2264.15     75.92 o 
  -5   6   2     2126.64     1880.37     61.85 o 
  -4   6   2      280.40      207.58     15.55 o 
  -3   6   2     8988.60     9790.04     90.93 o 
  -2   6   2    27668.59    28935.89    212.95 o 
  -1   6   2      827.29      866.08     23.30 o 
   0   6   2     1046.99     1242.26     36.85 o 
   1   6   2     6389.93     6564.24     68.10 o 
   2   6   2     6911.71     6254.11     82.49 o 
   3   6   2     3335.08     3208.46     60.97 o 
   4   6   2      360.28      388.10     37.54 o 
   5   6   2      429.24      432.50     60.55 o 
   6   6   2        6.13       14.62      9.21 o 
   7   6   2       12.74       13.54     11.68 o 
   8   6   2     1789.93     1539.56     32.14 o 
   9   6   2      747.17      731.33     23.37 o 
  10   6   2      200.45      200.85     13.74 o 
 -11   7   2       76.24       66.13      6.25 o 
 -10   7   2      140.48       79.28      7.36 o 
  -9   7   2     1423.96     1390.35     42.07 o 
  -8   7   2     2090.49     1811.53     33.92 o 
  -7   7   2      235.47      214.67      8.63 o 
  -6   7   2      326.48      308.98     32.84 o 
  -5   7   2      157.09      222.13     26.14 o 
  -4   7   2        9.34       14.61      8.15 o 
  -3   7   2    14091.11    14979.45    115.49 o 
  -2   7   2      560.95      580.07     25.51 o 
  -1   7   2    21001.20    22266.12    200.04 o 
   0   7   2    12153.59    13181.23    123.40 o 
   1   7   2    11417.54    11756.31    124.86 o 
   2   7   2     5605.34     5523.23    132.17 o 
   3   7   2      110.42      120.02     21.84 o 
   4   7   2     1000.03      862.86     53.99 o 
   5   7   2     5198.81     4735.50    176.99 o 
   6   7   2      907.01      895.38     53.53 o 
   7   7   2     3029.88     2624.17     71.55 o 
   8   7   2       48.74       61.12     15.55 o 
   9   7   2      195.69      226.91     14.35 o 
  10   7   2      295.77      328.01     14.78 o 
 -11   8   2      112.44      108.77      7.01 o 
 -10   8   2        0.94       -4.78      6.83 o 
  -9   8   2      118.18      140.96     13.00 o 
  -8   8   2      354.10      336.08     11.36 o 
  -7   8   2        2.65       10.83      5.34 o 
  -6   8   2      732.10      590.48     45.68 o 
  -5   8   2     2020.47     1917.20     73.77 o 
  -4   8   2      349.86      438.83     27.59 o 
  -3   8   2     2092.63     2039.81     43.94 o 
  -2   8   2    12401.51    13606.14    218.88 o 
  -1   8   2    14614.22    15601.85    141.16 o 
   0   8   2     8580.67     9571.54    109.66 o 
   1   8   2     1884.65     1790.31    174.76 o 
   2   8   2    12690.37    12601.92    170.11 o 
   3   8   2      530.53      500.99     38.98 o 
   4   8   2     7115.37     6796.10    191.06 o 
   5   8   2      109.73      144.36     28.03 o 
   6   8   2     1967.07     1937.36     37.77 o 
   7   8   2      114.39      133.36     13.96 o 
   8   8   2        1.77       14.10      6.57 o 
   9   8   2      357.05      377.09     16.45 o 
  10   8   2        5.52       17.72      6.48 o 
 -11   9   2        0.38       -6.61      6.61 o 
 -10   9   2      226.93      197.19     16.38 o 
  -9   9   2        1.07        2.97      9.52 o 
  -8   9   2     1017.79      975.43     28.21 o 
  -7   9   2     4064.80     3943.28     57.84 o 
  -6   9   2       86.84      124.77     24.00 o 
  -5   9   2      280.41      272.07     24.87 o 
  -4   9   2      149.69      171.96     18.84 o 
  -3   9   2    10117.74    10289.54    148.55 o 
  -2   9   2     1464.47     1486.86     39.12 o 
  -1   9   2     1309.62     1432.97     44.74 o 
   0   9   2     1060.84      962.73     37.03 o 
   1   9   2    14222.12    14795.33    141.97 o 
   2   9   2     2871.22     3073.19     81.47 o 
   3   9   2      183.46      155.44     23.57 o 
   4   9   2     3371.89     3449.92    130.43 o 
   5   9   2     5991.42     6040.47    221.01 o 
   6   9   2       12.01       17.12     14.36 o 
   7   9   2     2525.34     2178.04     42.93 o 
   8   9   2      603.57      535.08     21.95 o 
   9   9   2        2.31       -4.31      8.22 o 
  10   9   2      153.60      165.39     12.18 o 
 -11  10   2       38.33       29.08      8.69 o 
 -10  10   2      206.94      161.27     11.18 o 
  -9  10   2      386.34      316.82     21.28 o 
  -8  10   2      536.38      454.15     14.37 o 
  -7  10   2      244.90      217.07     10.28 o 
  -6  10   2     1462.29     1262.69     67.70 o 
  -5  10   2      687.82      775.62     45.73 o 
  -4  10   2        2.95        7.13      8.83 o 
  -3  10   2     1216.25     1165.81     41.49 o 
  -2  10   2     3496.06     3128.25     61.02 o 
  -1  10   2    11846.80    11648.05    132.77 o 
   0  10   2     2936.01     2843.56     65.62 o 
   1  10   2     1075.07      927.80     33.90 o 
   2  10   2      910.32      793.92     31.07 o 
   3  10   2        5.08       57.25     51.42 o 
   4  10   2       18.98      133.27     98.56 o 
   5  10   2      422.69      462.12     56.11 o 
   6  10   2       12.68       19.96      7.41 o 
   7  10   2      318.58      311.90     17.91 o 
   8  10   2      206.26      217.98     18.65 o 
   9  10   2       24.63       12.84      9.81 o 
  10  10   2      328.42      311.15     18.67 o 
 -10  11   2      323.49      349.08     15.13 o 
  -9  11   2       22.40       32.99     11.90 o 
  -8  11   2      780.68      680.22     17.48 o 
  -7  11   2      742.79      710.80     17.24 o 
  -6  11   2      308.76      332.04     37.51 o 
  -5  11   2      541.65      496.36     34.49 o 
  -4  11   2      558.80      549.73     33.50 o 
  -3  11   2     2532.49     2724.47     58.05 o 
  -2  11   2       55.40       26.02      7.98 o 
  -1  11   2    33708.96    34388.17    236.75 o 
   0  11   2      257.11      255.07     21.44 o 
   1  11   2    13247.00    14088.08    182.17 o 
   2  11   2     2954.85     3151.36     93.35 o 
   3  11   2     4574.86     4702.14    145.73 o 
   4  11   2      777.79      655.77     60.68 o 
   5  11   2    12814.17    12162.46    369.42 o 
   6  11   2       45.38       53.29      8.79 o 
   7  11   2     1926.94     1672.52     48.10 o 
   8  11   2      262.50      236.91     18.64 o 
   9  11   2      122.37       87.25     11.10 o 
  10  11   2       30.19       18.73     19.45 o 
 -10  12   2      179.36      190.13     11.44 o 
  -9  12   2      828.70      768.54     31.20 o 
  -8  12   2      344.33      307.19     13.21 o 
  -7  12   2     1578.78     1484.58     24.81 o 
  -6  12   2     6446.40     6093.38     62.16 o 
  -5  12   2     2805.07     2609.57     90.37 o 
  -4  12   2     2270.04     2172.32     67.17 o 
  -3  12   2     5744.89     5934.53     99.18 o 
  -2  12   2     4045.78     4225.11     75.55 o 
  -1  12   2     2569.58     2647.67     68.80 o 
   0  12   2    10180.13    10679.00    137.15 o 
   1  12   2     2811.57     2950.19     64.86 o 
   2  12   2       13.98       19.42      7.72 o 
   3  12   2      310.88      362.37     43.11 o 
   4  12   2       37.52       39.87     21.92 o 
   5  12   2      264.58      282.37     73.43 o 
   6  12   2      107.79       93.03     18.70 o 
   7  12   2       36.60       43.95     11.87 o 
   8  12   2      427.32      394.34     22.43 o 
   9  12   2       48.37       60.94      7.63 o 
  10  12   2      133.11      123.37     11.20 o 
 -10  13   2      194.03      207.71     11.37 o 
  -9  13   2     1377.23     1423.37     32.35 o 
  -8  13   2     1054.95      973.39     28.98 o 
  -7  13   2     2720.82     2500.52     32.74 o 
  -6  13   2       78.93       89.96      7.69 o 
  -5  13   2     4909.33     4944.67    126.54 o 
  -4  13   2     2707.73     2530.52     72.44 o 
  -3  13   2     8940.05     8915.76    145.99 o 
  -2  13   2      269.64      314.21     18.99 o 
  -1  13   2    17809.15    18153.94    186.02 o 
   0  13   2     3554.95     3478.12     81.85 o 
   1  13   2       54.13       71.09     12.96 o 
   2  13   2      287.39      210.66     18.64 o 
   3  13   2       56.06      169.32     48.39 o 
   4  13   2        5.84       18.41     18.13 o 
   5  13   2     7577.46     6840.17    103.70 o 
   6  13   2      134.80      102.24     10.90 o 
   7  13   2      897.05      871.00     40.96 o 
   8  13   2      668.95      721.26     29.05 o 
   9  13   2      355.87      334.28     13.83 o 
 -10  14   2      180.30      178.92     11.62 o 
  -9  14   2      361.13      372.49     17.38 o 
  -8  14   2       44.26       43.44      7.73 o 
  -7  14   2     4945.88     4506.38     57.03 o 
  -6  14   2      668.82      716.50     17.68 o 
  -5  14   2     3028.42     3458.34    224.72 o 
  -4  14   2      322.17      371.83     29.84 o 
  -3  14   2      566.18      627.87     34.18 o 
  -2  14   2       15.76       26.18      7.63 o 
  -1  14   2     1037.96     1234.99     51.05 o 
   0  14   2     2735.90     2768.99     75.93 o 
   1  14   2     4333.03     4382.93    110.92 o 
   2  14   2     3854.74     3668.74     99.95 o 
   3  14   2       23.87       52.78     21.21 o 
   4  14   2      259.85      238.48     32.63 o 
   5  14   2      528.59      521.47     22.99 o 
   6  14   2     6945.10     6311.73    110.20 o 
   7  14   2      416.32      389.82     18.74 o 
   8  14   2     2984.77     2918.92     55.06 o 
   9  14   2      161.49      179.48     10.22 o 
 -10  15   2      330.19      326.41     12.53 o 
  -9  15   2       83.04       80.17      9.52 o 
  -8  15   2      618.89      584.74     19.70 o 
  -7  15   2      423.43      429.07     15.47 o 
  -6  15   2     2916.41     2759.17     54.92 o 
  -5  15   2     2542.50     2392.83    164.48 o 
  -4  15   2        3.20       11.72     14.01 o 
  -3  15   2     1533.88     1762.63     57.77 o 
  -2  15   2      856.51      720.66     31.38 o 
  -1  15   2    21813.43    22335.35    433.38 o 
   0  15   2      434.26      522.95     34.89 o 
   1  15   2     4132.13     3578.83     82.76 o 
   2  15   2      262.91      237.62     21.17 o 
   3  15   2     2458.44     2185.62    120.16 o 
   4  15   2        8.16       38.19     17.07 o 
   5  15   2     7391.86     7286.70     90.00 o 
   6  15   2      863.88      810.14     21.70 o 
   7  15   2      813.89      821.25     26.02 o 
   8  15   2       60.99       73.77     16.65 o 
   9  15   2      121.42      107.34      8.30 o 
 -10  16   2        0.95        4.03      5.29 o 
  -9  16   2       13.67        4.48      6.12 o 
  -8  16   2       46.95       42.63      7.66 o 
  -7  16   2      328.93      340.06     13.82 o 
  -6  16   2        0.99        9.54      5.39 o 
  -5  16   2        2.68      -19.81     19.81 o 
  -4  16   2      156.27       77.44     19.86 o 
  -3  16   2      328.81      301.50     33.20 o 
  -2  16   2     2695.81     2697.83     88.67 o 
  -1  16   2     8923.73     9396.88    168.71 o 
   0  16   2      615.51      552.87     31.17 o 
   1  16   2     4389.25     4008.61     78.49 o 
   2  16   2      746.55      727.71     46.60 o 
   3  16   2      185.83      173.27     44.43 o 
   4  16   2     1253.50     1186.24     72.95 o 
   5  16   2       48.34       44.90      7.53 o 
   6  16   2      132.77      121.37      9.58 o 
   7  16   2      106.80      247.60     18.75 o 
   8  16   2      253.83      247.94     17.04 o 
   9  16   2        9.63       -1.16      4.85 o 
 -10  17   2      229.17      251.32     13.22 o 
  -9  17   2        8.61       17.09      6.29 o 
  -8  17   2      990.72      977.42     21.72 o 
  -7  17   2     1470.13     1468.09     41.09 o 
  -6  17   2      805.95      728.50     20.08 o 
  -5  17   2        5.06        9.12     11.47 o 
  -4  17   2      251.38      276.49     35.06 o 
  -3  17   2     2931.67     2561.23     94.77 o 
  -2  17   2     2825.85     2656.88     91.70 o 
  -1  17   2      701.61      790.43     39.94 o 
   0  17   2     1744.47     1539.71     53.26 o 
   1  17   2     1912.95     2036.31     64.87 o 
   2  17   2       30.94       75.87     18.82 o 
   3  17   2      160.79      232.28     42.52 o 
   4  17   2      154.24      122.36     25.72 o 
   5  17   2     3122.32     3046.99     51.11 o 
   6  17   2      423.75      425.09     16.15 o 
   7  17   2        6.90        7.12      7.46 o 
   8  17   2      249.77      255.80     14.37 o 
   9  17   2      200.25      187.23     11.96 o 
 -10  18   2        1.17        8.90      9.31 o 
  -9  18   2        0.15       -3.51      6.46 o 
  -8  18   2      221.15      192.09     12.09 o 
  -7  18   2     1210.67     1124.49     27.95 o 
  -6  18   2     2187.53     1902.91     30.88 o 
  -5  18   2     2115.98     1906.61     34.49 o 
  -4  18   2      332.95      372.01     41.92 o 
  -3  18   2      194.32      180.27     28.36 o 
  -2  18   2     7673.17     7120.12    154.71 o 
  -1  18   2     6806.33     7844.39    335.89 o 
   0  18   2        6.72       55.90     15.76 o 
   1  18   2     1291.09     1232.49     63.42 o 
   2  18   2     6197.91     6350.11    190.38 o 
   3  18   2      825.84      786.47     72.59 o 
   4  18   2     2257.74     1937.47     33.84 o 
   5  18   2      243.39      243.33     13.49 o 
   6  18   2       10.94       28.46      6.41 o 
   7  18   2      295.88      370.09     17.36 o 
   8  18   2     1589.78     1853.56     31.69 o 
   9  18   2        1.04       -0.26      5.22 o 
 -10  19   2      385.84      460.21     22.61 o 
  -9  19   2       28.50       28.82      6.42 o 
  -8  19   2       43.63       41.78      7.37 o 
  -7  19   2        6.49        8.56      5.69 o 
  -6  19   2     1026.69      948.70     22.03 o 
  -5  19   2        4.22       -0.40     17.99 o 
  -4  19   2     1445.82     1277.63     75.08 o 
  -3  19   2     3498.04     2888.21    106.97 o 
  -2  19   2     4215.55     3908.37    173.30 o 
  -1  19   2     1624.36     1606.74    104.06 o 
   0  19   2      172.42      185.94     23.70 o 
   1  19   2       77.79       98.54     21.39 o 
   2  19   2      247.22      261.33     42.84 o 
   3  19   2      175.70      167.86     36.53 o 
   4  19   2      972.20     1073.08     67.02 o 
   5  19   2        1.36        0.03      7.02 o 
   6  19   2       67.52       67.89      6.67 o 
   7  19   2      760.52      828.65     24.50 o 
   8  19   2       63.73       88.07      7.22 o 
   9  19   2      322.66      423.66     21.54 o 
  -9  20   2       35.83       30.20      6.13 o 
  -8  20   2       69.43       67.29      8.35 o 
  -7  20   2       71.84       60.54      6.56 o 
  -6  20   2      151.60      136.51      9.64 o 
  -5  20   2      613.91      548.90     21.91 o 
  -4  20   2     9250.37     8636.82    106.58 o 
  -3  20   2      346.52      342.22     39.69 o 
  -2  20   2      528.57      457.97     43.05 o 
  -1  20   2     2995.16     2591.96    114.89 o 
   0  20   2       40.10       31.32     14.41 o 
   1  20   2       17.23       43.03     17.35 o 
   2  20   2     5537.61     5069.51    180.28 o 
   3  20   2      104.73       95.88     30.48 o 
   4  20   2     3626.58     3184.77     45.14 o 
   5  20   2      111.97       98.47     10.85 o 
   6  20   2       94.89       95.52      7.73 o 
   7  20   2        9.51       20.34      7.37 o 
   8  20   2      271.89      263.30     10.39 o 
  -9  21   2      445.43      452.05     22.67 o 
  -8  21   2       19.06       26.45      6.37 o 
  -7  21   2       60.72       46.88      6.22 o 
  -6  21   2        1.87        5.07      5.72 o 
  -5  21   2        9.94       12.78      5.80 o 
  -4  21   2      727.14      647.27     23.99 o 
  -3  21   2     1783.29     1723.01    105.89 o 
  -2  21   2      163.13      152.15     27.81 o 
  -1  21   2      770.55      765.13     64.57 o 
   0  21   2     1390.50     1315.04     64.93 o 
   1  21   2        6.75        3.63     17.98 o 
   2  21   2      408.31      340.47     50.26 o 
   3  21   2     1826.25     1673.90     37.54 o 
   4  21   2       36.69       63.99     16.59 o 
   5  21   2     1372.64     1289.35     32.77 o 
   6  21   2      215.55      186.99     11.37 o 
   7  21   2       34.47       29.65      6.07 o 
   8  21   2        0.56       -2.22      4.27 o 
  -9  22   2       16.84       16.44      5.97 o 
  -8  22   2       16.93       19.64      6.94 o 
  -7  22   2      188.76      159.96      8.91 o 
  -6  22   2      296.42      292.75     12.89 o 
  -5  22   2     1568.43     1462.22     34.50 o 
  -4  22   2      866.39      773.03     26.59 o 
  -3  22   2      190.12      158.78     16.68 o 
  -2  22   2     4481.63     4389.84    135.86 o 
  -1  22   2      861.88      776.66     68.05 o 
   0  22   2     1728.82     2026.28     89.21 o 
   1  22   2      239.05      210.37     30.75 o 
   2  22   2     4401.99     4015.46     75.99 o 
   3  22   2       29.00       27.07      7.28 o 
   4  22   2     1560.10     1445.58     40.78 o 
   5  22   2        6.34        4.28      7.13 o 
   6  22   2      320.20      370.73     15.16 o 
   7  22   2       20.73      645.74    143.69 o 
   8  22   2      788.46     1022.46     49.57 o 
  -9  23   2        5.64       16.15     10.19 o 
  -8  23   2       21.37       31.64      7.53 o 
  -7  23   2      261.74      244.68     11.09 o 
  -6  23   2       55.13       55.93      7.21 o 
  -5  23   2      205.45      204.88     13.85 o 
  -4  23   2     2051.95     1905.18     41.47 o 
  -3  23   2     3386.39     3356.09     65.41 o 
  -2  23   2       66.12       50.71     11.42 o 
  -1  23   2     1720.06     1633.54     85.76 o 
   0  23   2     1209.02     1181.86     71.57 o 
   1  23   2     1598.45     1508.57     80.60 o 
   2  23   2      272.46      259.30     11.75 o 
   3  23   2       91.35       65.33     10.86 o 
   4  23   2      153.55      129.44     16.02 o 
   5  23   2       19.07       11.21      7.33 o 
   6  23   2       36.51       31.67      6.65 o 
   7  23   2      779.74      827.90     55.90 o 
   8  23   2       98.02       92.61     17.39 o 
  -9  24   2       33.31       53.50     10.70 o 
  -8  24   2      187.67      205.33     15.37 o 
  -7  24   2        7.88        7.31      4.84 o 
  -6  24   2      100.95       87.89      8.14 o 
  -5  24   2     2397.39     2089.19     41.40 o 
  -4  24   2     2789.43     2677.89     54.00 o 
  -3  24   2      687.99      645.90     17.32 o 
  -2  24   2        0.69        7.98      7.27 o 
  -1  24   2      934.51      914.98     27.45 o 
   0  24   2     1205.97     1139.27     36.31 o 
   1  24   2      444.53      465.36     14.52 o 
   2  24   2      294.94      278.40     10.93 o 
   3  24   2       59.33       42.82      7.59 o 
   4  24   2     1148.56     1069.00     39.51 o 
   5  24   2       12.61        1.46      7.17 o 
   6  24   2       13.77        5.70      7.48 o 
   7  24   2       14.61       10.59      7.52 o 
   8  24   2      199.14      180.88     28.97 o 
  -8  25   2        8.09       19.90      7.89 o 
  -7  25   2       78.97       67.02      7.00 o 
  -6  25   2     1257.84     1216.04     27.86 o 
  -5  25   2     5593.51     5016.03     64.20 o 
  -4  25   2     1391.79     1238.26     31.51 o 
  -3  25   2      348.78      294.62     13.39 o 
  -2  25   2      533.80      513.57     17.56 o 
  -1  25   2      347.78      374.67     19.25 o 
   0  25   2       15.67       14.47      6.93 o 
   1  25   2      691.71      665.37     19.83 o 
   2  25   2      682.66      709.86     17.01 o 
   3  25   2     1146.59     1067.30     29.53 o 
   4  25   2      125.40      120.61     11.48 o 
   5  25   2       15.92       13.64      6.26 o 
   6  25   2      351.83      291.33     15.53 o 
   7  25   2       18.93       11.64      8.22 o 
   8  25   2      111.47      113.67     13.43 o 
  -8  26   2        3.55       -5.52      6.56 o 
  -7  26   2      607.54      635.68     21.46 o 
  -6  26   2     1268.70     1222.32     27.41 o 
  -5  26   2      142.09      157.91     11.42 o 
  -4  26   2       42.23       42.79      8.47 o 
  -3  26   2      353.03      366.05     16.41 o 
  -2  26   2      360.58      323.42     14.66 o 
  -1  26   2      214.50      197.06     14.54 o 
   0  26   2      549.64      458.39     21.06 o 
   1  26   2    15028.36    14184.76    154.46 o 
   2  26   2     1482.09     1461.02     43.74 o 
   3  26   2      303.22      292.06     13.22 o 
   4  26   2      715.08      571.21     21.80 o 
   5  26   2      560.25      541.02     21.67 o 
   6  26   2      198.21      195.62     13.02 o 
   7  26   2       44.06       32.10      6.78 o 
  -8  27   2       19.23       32.52      6.80 o 
  -7  27   2        5.74        0.29      6.39 o 
  -6  27   2       34.76       35.20      6.37 o 
  -5  27   2        2.33        1.00      6.16 o 
  -4  27   2      143.81      122.74      9.47 o 
  -3  27   2     1099.42     1119.10     28.27 o 
  -2  27   2       36.73       21.98      6.70 o 
  -1  27   2     2474.74     2304.70     50.38 o 
   0  27   2     4239.99     3964.71     66.67 o 
   1  27   2     3198.15     3091.14     47.70 o 
   2  27   2     2086.60     2085.42     34.42 o 
   3  27   2        4.20        6.04      6.06 o 
   4  27   2       42.04      106.58     68.51 o 
   5  27   2      734.74      739.63     24.43 o 
   6  27   2     1084.11     1174.75     27.41 o 
   7  27   2      702.55      765.88     28.51 o 
  -8  28   2        0.47       -4.68      5.09 o 
  -7  28   2       77.48      102.78     11.44 o 
  -6  28   2      773.36      782.81     18.95 o 
  -5  28   2     3650.10     3576.63     46.33 o 
  -4  28   2       28.31       27.66      6.00 o 
  -3  28   2        3.50       10.69      6.34 o 
  -2  28   2      246.77      211.25     16.30 o 
  -1  28   2       19.99        1.33      8.52 o 
   0  28   2     1339.68     1229.25     38.01 o 
   1  28   2      556.87      518.48     17.68 o 
   2  28   2      467.10      480.60     17.12 o 
   3  28   2       13.37       12.37      6.05 o 
   4  28   2      879.24      754.59     30.49 o 
   5  28   2        0.01        1.35      7.44 o 
   6  28   2       78.19       75.06      7.42 o 
   7  28   2      578.65      635.25     16.24 o 
  -7  29   2      148.53      167.34     12.59 o 
  -6  29   2      717.03      712.89     23.53 o 
  -5  29   2     2608.87     2545.19     42.74 o 
  -4  29   2      324.50      306.16     13.58 o 
  -3  29   2      122.32       91.57     11.13 o 
  -2  29   2        4.03       -1.70      7.41 o 
  -1  29   2      413.15      319.06     19.95 o 
   0  29   2       26.90       25.45      9.03 o 
   1  29   2     1144.14     1125.56     25.47 o 
   2  29   2      770.03      792.59     21.28 o 
   3  29   2       85.74       87.50     11.07 o 
   4  29   2      425.75      409.61     22.37 o 
   5  29   2      199.84      216.49     13.89 o 
   6  29   2       14.25       19.77      5.33 o 
   7  29   2       15.03       12.33      4.06 o 
  -7  30   2     1006.38     1278.88     38.21 o 
  -6  30   2        1.32        4.35      6.78 o 
  -5  30   2      167.84      187.81     13.70 o 
  -4  30   2       26.16       36.26      7.41 o 
  -3  30   2      611.09      595.50     21.20 o 
  -2  30   2       42.76       38.36      8.85 o 
  -1  30   2       77.13       80.45     11.63 o 
   0  30   2      349.53      365.48     21.68 o 
   1  30   2     1493.43     1556.71     29.70 o 
   2  30   2      766.91      721.54     20.38 o 
   3  30   2       99.07       82.94      9.19 o 
   4  30   2      312.25      288.88     19.16 o 
   5  30   2      993.92     1034.20     27.67 o 
   6  30   2      376.76      380.87     11.88 o 
  -7  31   2      351.52      482.34     13.24 o 
  -6  31   2       17.94       14.17      6.93 o 
  -5  31   2      100.80      126.00     14.27 o 
  -4  31   2      393.95      409.75     20.82 o 
  -3  31   2        8.29        5.02      6.26 o 
  -2  31   2        2.32       -0.26      7.44 o 
  -1  31   2      858.98      879.74     31.51 o 
   0  31   2      486.97      468.11     24.09 o 
   1  31   2     2788.98     2733.99     38.49 o 
   2  31   2      255.60      228.51     10.77 o 
   3  31   2     1006.99      941.14     39.95 o 
   4  31   2      119.22      126.97     10.81 o 
   5  31   2      102.11      119.17      8.32 o 
   6  31   2        1.70        6.93      3.82 o 
  -7  32   2       48.30       78.19      9.69 o 
  -6  32   2        4.73       11.90      5.12 o 
  -5  32   2      205.86      219.37     13.81 o 
  -4  32   2      264.44      316.95     15.53 o 
  -3  32   2       22.41       19.29      8.71 o 
  -2  32   2      137.26      211.53     20.90 o 
  -1  32   2      739.10      716.16     31.12 o 
   0  32   2       42.42       21.62      7.43 o 
   1  32   2      432.54      395.43     15.74 o 
   2  32   2       78.63       83.99      7.29 o 
   3  32   2     1345.80     1396.68     37.16 o 
   4  32   2       37.03       28.65      7.20 o 
   5  32   2      111.77      116.24      8.00 o 
   6  32   2       17.99       38.22     10.57 o 
  -6  33   2       20.74       30.09      7.05 o 
  -5  33   2      510.43      487.31     17.92 o 
  -4  33   2       20.19       11.61      5.74 o 
  -3  33   2     1154.44     1257.12     27.85 o 
  -2  33   2       61.21       71.14      8.52 o 
  -1  33   2      105.08       92.86     11.45 o 
   0  33   2      465.39      454.00     19.04 o 
   1  33   2     1112.60     1097.51     24.52 o 
   2  33   2       29.49       25.70      7.28 o 
   3  33   2       14.83        7.49      5.90 o 
   4  33   2       69.13       94.06     11.75 o 
   5  33   2     1143.92     1352.59     34.14 o 
  -6  34   2       64.88      109.31      8.73 o 
  -5  34   2       59.73       77.34      7.04 o 
  -4  34   2      595.66      668.11     25.99 o 
  -3  34   2       17.57       17.47     11.52 o 
  -2  34   2      794.49      852.51     28.29 o 
  -1  34   2       35.75       37.89      6.15 o 
   0  34   2       83.07       80.08      9.45 o 
   1  34   2       14.79       35.91      6.62 o 
   2  34   2       42.69       45.20      7.70 o 
   3  34   2      633.20      664.39     56.48 o 
   4  34   2       12.38       -0.80      6.60 o 
   5  34   2       71.56       63.48      7.78 o 
  -5  35   2        2.91        8.42      4.21 o 
  -4  35   2      249.14      289.75     11.91 o 
  -3  35   2       71.48       73.27      9.15 o 
  -2  35   2      582.55      668.84     26.16 o 
  -1  35   2      514.37      549.28     19.33 o 
   0  35   2        2.87        4.70      6.71 o 
   1  35   2       12.14       15.56      6.70 o 
   2  35   2      364.67      381.86     15.25 o 
   3  35   2       11.54       24.55      5.82 o 
   4  35   2       19.62       13.06      6.63 o 
   5  35   2       88.20       82.48     10.94 o 
  -5  36   2      119.47      132.05     12.17 o 
  -4  36   2        7.48       -0.92      4.48 o 
  -3  36   2       10.86       11.27      4.66 o 
  -2  36   2       13.39       44.12      8.46 o 
  -1  36   2      297.80      346.02     15.17 o 
   0  36   2       81.71       85.57     11.16 o 
   1  36   2        4.87        0.40      7.17 o 
   2  36   2      546.55      626.33     17.46 o 
   3  36   2        0.90       13.41      8.83 o 
   4  36   2      271.12      282.96     20.58 o 
  -4  37   2        5.42       12.93      5.02 o 
  -3  37   2       66.72       41.54      4.60 o 
  -2  37   2       59.74       64.64      7.13 o 
  -1  37   2      231.39      259.65     16.01 o 
   0  37   2       92.91      117.54      9.49 o 
   1  37   2      208.23      186.01     12.88 o 
   2  37   2       35.85       28.52      5.43 o 
   3  37   2       33.09       27.73      6.82 o 
  -4  38   2        8.93       16.23      7.22 o 
  -3  38   2      237.42      258.89     14.92 o 
  -2  38   2      387.94      361.37     11.04 o 
  -1  38   2       27.47       19.82      7.36 o 
   0  38   2       79.66       69.51      7.24 o 
   1  38   2       81.80      103.35      8.76 o 
   2  38   2      171.28      160.60      9.59 o 
   3  38   2      842.21      919.94     29.21 o 
  -3  39   2       38.58       47.37      9.78 o 
  -2  39   2      355.84      432.99     32.68 o 
  -1  39   2      546.47      669.48     22.03 o 
   0  39   2        1.58       -2.16      4.33 o 
   1  39   2        4.53        3.57      3.83 o 
   2  39   2        7.37       14.92      6.69 o 
 -11   0   3      224.12      264.14     14.70 o 
  -9   0   3     1796.76     1666.80     35.10 o 
  -7   0   3      568.57      595.61     24.20 o 
  -5   0   3     4552.43     4232.45     97.83 o 
  -3   0   3    20860.12    21523.10    133.77 o 
  -1   0   3    26420.65    31265.94    261.67 o 
   1   0   3    19735.86    23051.91    300.02 o 
   3   0   3        7.72        8.34     13.94 o 
   5   0   3      857.01      750.44    106.23 o 
   7   0   3       14.66      265.70     31.49 o 
   9   0   3      385.97      406.73     22.40 o 
 -11   1   3      398.74      416.03     14.16 o 
 -10   1   3      684.39      710.45     17.40 o 
  -9   1   3       47.84      159.18     31.60 o 
  -8   1   3     4425.22     3944.88     47.44 o 
  -7   1   3       34.12       43.28      6.57 o 
  -6   1   3     4078.19     3902.41    100.24 o 
  -5   1   3     6799.66     7067.88    119.86 o 
  -4   1   3      172.78      119.48     10.40 o 
  -3   1   3     4221.31     4865.50     53.89 o 
  -2   1   3   130317.63   142553.64    518.99 o 
  -1   1   3    14232.13    17080.69    164.25 o 
   0   1   3       48.87       43.62      7.12 o 
   1   1   3   134539.97   140272.59    928.49 o 
   2   1   3       54.86       98.45     15.93 o 
   3   1   3      264.68      282.46     22.60 o 
   4   1   3     5989.55     5924.32    201.76 o 
   5   1   3      763.60      668.09     87.71 o 
   6   1   3      142.97      157.76     25.11 o 
   7   1   3     2218.44     1983.60     50.24 o 
   8   1   3        1.57       -0.48      7.37 o 
   9   1   3      116.06      150.88     12.94 o 
  10   1   3      405.97      359.07     14.28 o 
 -11   2   3        0.05       74.40     13.06 o 
 -10   2   3      168.58      242.19     11.39 o 
  -9   2   3      140.98      121.78      8.00 o 
  -8   2   3      183.64      527.14     31.83 o 
  -7   2   3      223.53      234.17     10.43 o 
  -6   2   3      229.33      232.17     24.92 o 
  -5   2   3       62.33       63.69     11.41 o 
  -4   2   3     5518.76     6200.21     96.39 o 
  -3   2   3    26406.14    30510.26    360.53 o 
  -2   2   3      744.94     1191.15     26.94 o 
  -1   2   3      191.00      253.69     18.16 o 
   0   2   3       55.86      225.85     12.03 o 
   1   2   3    12726.51    13711.26    353.72 o 
   2   2   3     5775.91     5926.05     87.47 o 
   3   2   3     3231.26     3410.29     63.68 o 
   4   2   3     1272.30     1206.95     62.11 o 
   5   2   3     1712.23     1622.37    106.74 o 
   6   2   3      196.50      199.87     38.69 o 
   7   2   3      307.02      388.70     80.63 o 
   8   2   3       29.66       13.80      7.26 o 
   9   2   3      220.44      261.41     16.79 o 
  10   2   3      412.50      465.39     34.98 o 
 -11   3   3      620.72      660.80     17.28 o 
 -10   3   3      741.86      676.23     17.07 o 
  -9   3   3       98.65      123.87      9.11 o 
  -8   3   3     5704.81     5129.21     66.70 o 
  -7   3   3        2.04        1.13      4.41 o 
  -6   3   3      334.48      355.98     30.32 o 
  -5   3   3      605.51      706.74     32.41 o 
  -4   3   3     1200.42     1138.34     31.12 o 
  -3   3   3     7526.40     8200.72    141.81 o 
  -2   3   3    59151.25    67226.98    363.79 o 
  -1   3   3    13184.17    15876.78    155.81 o 
   0   3   3     8330.09     9264.28     85.53 o 
   1   3   3    81434.83    86103.51   1978.45 o 
   2   3   3     2642.38     2726.89     51.78 o 
   3   3   3      919.41      902.72     32.79 o 
   4   3   3     1631.25     1719.63    117.76 o 
   5   3   3     1612.50     1583.33    149.98 o 
   6   3   3      598.26      478.99     23.05 o 
   7   3   3       18.20       76.02     25.76 o 
   8   3   3        4.16        6.01      7.08 o 
   9   3   3        5.48       43.77      9.60 o 
  10   3   3      174.04      183.76     15.96 o 
 -11   4   3      483.06      526.16     12.45 o 
 -10   4   3      130.14      153.74      9.64 o 
  -9   4   3      458.43      485.54     15.58 o 
  -8   4   3      536.85      705.05     37.16 o 
  -7   4   3       43.96       22.02      4.60 o 
  -6   4   3      302.18      258.30     27.02 o 
  -5   4   3     1270.28     1310.00     51.25 o 
  -4   4   3      575.89      513.00     21.87 o 
  -3   4   3     3879.74     4506.31     93.57 o 
  -2   4   3     4653.07     5166.87     68.13 o 
  -1   4   3     1348.63     2044.21     50.46 o 
   0   4   3      967.96     1411.11     34.85 o 
   1   4   3     2060.03     1928.36     39.60 o 
   2   4   3     4590.98     4837.51     68.43 o 
   3   4   3     3333.46     3209.23     64.69 o 
   4   4   3      143.98      143.61     25.02 o 
   5   4   3     2517.64     2133.20    119.99 o 
   6   4   3      503.43      501.11     23.39 o 
   7   4   3     1473.05     1398.38     41.79 o 
   8   4   3       22.07       24.79      7.94 o 
   9   4   3      328.05      350.37     16.38 o 
  10   4   3      342.54      350.84     20.01 o 
 -11   5   3       60.26       60.36      6.66 o 
 -10   5   3      347.83      321.87     12.11 o 
  -9   5   3      801.48      688.51     18.56 o 
  -8   5   3     2087.02     2021.17     45.31 o 
  -7   5   3      255.01      275.67     10.49 o 
  -6   5   3      111.48      118.09     21.73 o 
  -5   5   3     1547.12     1533.62     64.64 o 
  -4   5   3      116.06       91.84     11.42 o 
  -3   5   3     7278.13     7526.05     90.94 o 
  -2   5   3    19270.28    21581.43    166.28 o 
  -1   5   3    10490.45    11916.69    154.29 o 
   0   5   3     2267.50     2524.28     48.52 o 
   1   5   3     7577.27     8324.51    111.05 o 
   2   5   3     7688.91     7556.23    101.00 o 
   3   5   3      435.86      417.53     28.09 o 
   4   5   3       84.19       95.10     21.59 o 
   5   5   3      136.92      132.26     38.87 o 
   6   5   3      263.63      277.32     25.54 o 
   7   5   3     1770.30     1661.16     79.25 o 
   8   5   3      112.58      110.39     10.44 o 
   9   5   3       55.30       74.54      9.54 o 
  10   5   3        0.71       10.32      8.14 o 
 -11   6   3      128.73      126.51      8.07 o 
 -10   6   3       78.07       85.99      9.06 o 
  -9   6   3      555.10      572.21     15.27 o 
  -8   6   3       79.53      116.53      9.01 o 
  -7   6   3     4308.99     4189.99     56.25 o 
  -6   6   3       52.64       36.02     18.89 o 
  -5   6   3     1802.54     1592.54     52.63 o 
  -4   6   3     4060.14     4328.75    133.71 o 
  -3   6   3    16429.26    18151.23    208.57 o 
  -2   6   3      451.61      501.74     21.30 o 
  -1   6   3     2797.31     3150.08     66.11 o 
   0   6   3      701.14      950.94     31.18 o 
   1   6   3     6897.70     6655.55    105.17 o 
   2   6   3     2583.49     2647.07     60.71 o 
   3   6   3     2120.74     1886.93     54.70 o 
   4   6   3      259.20      261.95     32.44 o 
   5   6   3     1846.27     1511.95    103.10 o 
   6   6   3      370.78      367.13     36.78 o 
   7   6   3      242.12      242.48     13.98 o 
   8   6   3       37.54       54.77     10.20 o 
   9   6   3       71.58      138.24     18.42 o 
  10   6   3       58.57       38.93      8.59 o 
 -11   7   3       26.89       28.67      6.24 o 
 -10   7   3      966.87      994.90     22.02 o 
  -9   7   3       76.11       68.38      6.84 o 
  -8   7   3     2586.48     2435.33     47.74 o 
  -7   7   3     1452.44     1412.49     21.84 o 
  -6   7   3     1530.03     1462.93     93.59 o 
  -5   7   3      734.76      732.17     33.87 o 
  -4   7   3     7725.88     8149.18    107.56 o 
  -3   7   3      843.02      921.96     29.89 o 
  -2   7   3      642.90      632.80     25.34 o 
  -1   7   3      403.01      431.87     19.40 o 
   0   7   3       62.08       57.21     10.25 o 
   1   7   3     3008.31     2981.90     58.09 o 
   2   7   3      748.29      833.76     46.56 o 
   3   7   3      464.09      437.97     27.42 o 
   4   7   3      173.71      155.66     25.50 o 
   5   7   3     2725.14     2646.13    164.79 o 
   6   7   3        4.54       12.30      9.28 o 
   7   7   3      540.45      569.31     23.04 o 
   8   7   3      273.83      224.74     15.20 o 
   9   7   3      889.25      812.51     22.23 o 
  10   7   3       79.51       62.28      9.59 o 
 -11   8   3      505.73      560.23     19.46 o 
 -10   8   3      400.99      382.69     14.00 o 
  -9   8   3        8.00       17.08      6.06 o 
  -8   8   3        3.02       18.07      5.05 o 
  -7   8   3       51.44       62.76      5.54 o 
  -6   8   3      146.22      148.17     27.56 o 
  -5   8   3     9462.02     9150.84    342.07 o 
  -4   8   3     1746.27     1954.33     48.89 o 
  -3   8   3     2176.19     2160.53     46.50 o 
  -2   8   3     2505.09     2659.24     65.08 o 
  -1   8   3     1114.99     1387.87     33.87 o 
   0   8   3     2771.53     2980.94     58.94 o 
   1   8   3     9261.15     9630.87    265.77 o 
   2   8   3        8.41       44.27     11.39 o 
   3   8   3     1971.57     1845.78     74.78 o 
   4   8   3      835.21      771.62     54.91 o 
   5   8   3       25.06       12.45     15.81 o 
   6   8   3       69.73       64.13      9.14 o 
   7   8   3      933.13      868.92     29.93 o 
   8   8   3      170.34      188.79     13.29 o 
   9   8   3        4.44       30.90      7.30 o 
  10   8   3       30.70       46.60      8.58 o 
 -11   9   3      608.15      612.47     14.59 o 
 -10   9   3      137.36      150.84     11.39 o 
  -9   9   3     1034.67     1007.19     24.73 o 
  -8   9   3        0.25       -2.72      4.60 o 
  -7   9   3       17.27       11.89      5.05 o 
  -6   9   3     3985.82     3553.58    131.43 o 
  -5   9   3       99.52       65.88     13.53 o 
  -4   9   3     5810.19     5860.18     86.20 o 
  -3   9   3       33.23       55.36      9.79 o 
  -2   9   3     1313.79     1369.97     48.53 o 
  -1   9   3     6041.20     5933.29    100.27 o 
   0   9   3     4736.71     5043.72     85.86 o 
   1   9   3     1551.99     1666.95     48.98 o 
   2   9   3        7.52       10.86     10.40 o 
   3   9   3      980.59      789.70     50.84 o 
   4   9   3       84.01       97.08     23.00 o 
   5   9   3      509.71      409.29     44.33 o 
   6   9   3      740.67      734.15     21.76 o 
   7   9   3       10.09       41.05     22.47 o 
   8   9   3      224.21      215.92     12.73 o 
   9   9   3      206.36      200.60     14.09 o 
 -11  10   3      265.82      298.55     15.31 o 
 -10  10   3       20.46       17.09     12.58 o 
  -9  10   3       39.13       39.16      6.23 o 
  -8  10   3       78.27       55.69      6.68 o 
  -7  10   3     1810.48     1629.80     27.82 o 
  -6  10   3       11.33       46.02     32.68 o 
  -5  10   3     5274.51     5172.39    284.62 o 
  -4  10   3      685.34      585.65     28.44 o 
  -3  10   3     2674.44     2105.21     52.85 o 
  -2  10   3        3.33       22.02      8.45 o 
  -1  10   3    10494.49    10760.77    177.77 o 
   0  10   3      389.94      363.62     27.01 o 
   1  10   3    14548.72    15497.47    358.61 o 
   2  10   3        0.07       28.32      9.12 o 
   3  10   3      412.76      413.36     46.19 o 
   4  10   3      131.37      124.87     31.06 o 
   5  10   3      916.94      914.34     79.20 o 
   6  10   3       35.73       53.33      7.34 o 
   7  10   3     2444.31     2381.46    117.84 o 
   8  10   3      332.41      323.85     14.19 o 
   9  10   3      164.46      170.40     12.98 o 
 -11  11   3       52.25       69.03     12.22 o 
 -10  11   3      343.71      354.96     15.45 o 
  -9  11   3       19.51       10.26      5.07 o 
  -8  11   3      762.70      689.13     17.20 o 
  -7  11   3      482.31      623.83     77.20 o 
  -6  11   3     2289.40     2008.93    101.42 o 
  -5  11   3     3446.15     3558.58    156.89 o 
  -4  11   3      640.59      755.17     37.85 o 
  -3  11   3     3388.41     3448.08     71.84 o 
  -2  11   3      204.89      234.58     14.73 o 
  -1  11   3     9712.51    10147.49    140.64 o 
   0  11   3       22.91       18.36     10.07 o 
   1  11   3     6923.77     6550.12    135.16 o 
   2  11   3       33.93       65.40     11.36 o 
   3  11   3     1304.66     1222.32     79.20 o 
   4  11   3      471.18      543.12     57.08 o 
   5  11   3      166.97      157.74     18.11 o 
   6  11   3     2325.38     2315.05     64.38 o 
   7  11   3      836.70      832.28     26.22 o 
   8  11   3      145.90      117.87     11.74 o 
   9  11   3      868.97      896.04     25.19 o 
 -10  12   3      474.43      488.23     17.32 o 
  -9  12   3      716.76      722.50     18.34 o 
  -8  12   3       59.91       59.66      7.55 o 
  -7  12   3     2039.56     1824.50     51.10 o 
  -6  12   3       77.76       78.95      7.82 o 
  -5  12   3     3129.98     2931.80    159.41 o 
  -4  12   3     3096.91     2794.51     75.71 o 
  -3  12   3     4735.11     5041.86    124.77 o 
  -2  12   3     6932.62     8104.24    171.67 o 
  -1  12   3      251.28      320.70     27.02 o 
   0  12   3     4409.19     4544.55     97.10 o 
   1  12   3     1391.36     1386.98     47.27 o 
   2  12   3       23.50       12.50     10.06 o 
   3  12   3     9100.27     8498.22    235.08 o 
   4  12   3     1699.34     1594.11    100.10 o 
   5  12   3      364.65      350.45     15.59 o 
   6  12   3      411.51      421.97     22.17 o 
   7  12   3      109.04      110.47     11.43 o 
   8  12   3      138.96      152.31     12.14 o 
   9  12   3       32.61       56.40      9.86 o 
 -10  13   3        0.79       -3.21      8.97 o 
  -9  13   3       20.67       33.02      7.65 o 
  -8  13   3     1098.14     1055.42     23.18 o 
  -7  13   3     4163.33     3726.37     52.69 o 
  -6  13   3     4386.77     3979.82     45.48 o 
  -5  13   3     1255.28     1296.61     63.16 o 
  -4  13   3     4731.82     4731.58    144.19 o 
  -3  13   3      145.23      199.59     20.41 o 
  -2  13   3      231.09      205.33     19.87 o 
  -1  13   3     4728.20     4905.63    103.41 o 
   0  13   3      139.22      189.86     22.00 o 
   1  13   3     7738.27     8629.15    168.13 o 
   2  13   3     1443.83     1474.63     50.08 o 
   3  13   3        7.63       41.62     20.65 o 
   4  13   3      430.99      316.94     46.83 o 
   5  13   3      482.25      493.11     18.72 o 
   6  13   3     9069.75     8550.65     79.92 o 
   7  13   3      707.77      723.14     24.02 o 
   8  13   3     1040.87     1052.82     32.49 o 
   9  13   3       90.90      117.68     10.42 o 
 -10  14   3      115.92      103.89      8.69 o 
  -9  14   3      124.03      116.40      8.16 o 
  -8  14   3      219.89      194.27      9.92 o 
  -7  14   3     2799.25     2464.26     35.32 o 
  -6  14   3      113.78      144.35      9.15 o 
  -5  14   3      476.37      552.54     55.62 o 
  -4  14   3      136.61      205.04     23.32 o 
  -3  14   3      613.21      704.37     37.64 o 
  -2  14   3       51.19      120.70     16.54 o 
  -1  14   3     6416.51     7447.80    132.01 o 
   0  14   3     1801.24     1902.65     66.95 o 
   1  14   3     1875.82     1514.40     52.76 o 
   2  14   3     6523.03     6825.95    167.68 o 
   3  14   3      113.33      131.99     29.96 o 
   4  14   3      167.58      136.67     33.83 o 
   5  14   3      963.75      819.59     26.39 o 
   6  14   3      460.01      453.05     17.44 o 
   7  14   3     1196.56     1109.64     29.02 o 
   8  14   3     1589.48     1772.57     33.06 o 
   9  14   3      318.08      335.37     14.13 o 
 -10  15   3       84.71      107.16      8.49 o 
  -9  15   3      476.91      472.07     14.64 o 
  -8  15   3     2410.62     2411.35     43.68 o 
  -7  15   3       68.03       46.90      6.65 o 
  -6  15   3     5830.00     5141.36     54.62 o 
  -5  15   3      137.34      144.19     32.05 o 
  -4  15   3      346.19      347.89     29.55 o 
  -3  15   3      322.26      327.73     23.92 o 
  -2  15   3     2688.42     3190.01    101.42 o 
  -1  15   3      235.52      364.65     31.14 o 
   0  15   3       25.55       60.34     15.23 o 
   1  15   3      157.49      238.95     23.50 o 
   2  15   3     1681.79     1807.31     67.88 o 
   3  15   3      122.06       96.88     29.01 o 
   4  15   3     2424.28     2406.77    129.62 o 
   5  15   3      882.50      852.85     24.23 o 
   6  15   3       15.73       16.77      6.87 o 
   7  15   3       46.79       51.25      9.14 o 
   8  15   3     1317.91     1404.02     29.41 o 
   9  15   3       36.83       42.72     13.59 o 
 -10  16   3      160.25      239.15     10.99 o 
  -9  16   3      342.50      335.66     13.77 o 
  -8  16   3       83.13       72.50     10.24 o 
  -7  16   3      327.41      298.01     11.72 o 
  -6  16   3       49.78       82.57      8.16 o 
  -5  16   3     1568.76     1375.33    180.75 o 
  -4  16   3    11259.06    11341.71    528.03 o 
  -3  16   3      271.54      296.70     26.33 o 
  -2  16   3     1064.83     1129.78     57.63 o 
  -1  16   3        2.71        6.68     11.86 o 
   0  16   3       65.70       72.15     16.20 o 
   1  16   3      498.77      616.01     39.24 o 
   2  16   3      660.13      626.10     44.05 o 
   3  16   3     1261.30     1287.66     91.50 o 
   4  16   3     4333.46     4268.03     61.50 o 
   5  16   3      658.17      597.57     20.93 o 
   6  16   3     1531.07     1426.80     32.99 o 
   7  16   3        4.10       12.85      7.27 o 
   8  16   3       94.88       88.75     11.21 o 
   9  16   3      369.02      392.97     18.72 o 
 -10  17   3        6.29        3.57     10.29 o 
  -9  17   3      199.97      179.87     10.29 o 
  -8  17   3      617.84      631.47     27.52 o 
  -7  17   3       48.61       47.82      7.74 o 
  -6  17   3     5206.52     4891.41     74.93 o 
  -5  17   3     1146.53     1041.43     40.47 o 
  -4  17   3     4273.52     4380.67    176.77 o 
  -3  17   3     2242.47     1905.17     85.88 o 
  -2  17   3     6259.29     5960.57    131.87 o 
  -1  17   3      102.06       91.54     17.78 o 
   0  17   3       25.56      104.64     43.05 o 
   1  17   3     5335.87     5440.37    147.69 o 
   2  17   3     3145.14     3052.52    131.92 o 
   3  17   3      243.51      236.26     41.52 o 
   4  17   3     2780.46     2395.63     47.62 o 
   5  17   3      668.18      678.86     22.87 o 
   6  17   3      898.06      906.79     32.28 o 
   7  17   3        0.13       14.96      8.56 o 
   8  17   3      106.27      115.58     11.76 o 
 -10  18   3      217.32      231.54     19.43 o 
  -9  18   3        8.87       15.13      6.78 o 
  -8  18   3      142.60      157.56     12.68 o 
  -7  18   3       90.32       82.50      9.30 o 
  -6  18   3     5099.88     4712.12     75.30 o 
  -5  18   3     1273.13     1245.34     32.96 o 
  -4  18   3      506.50      465.11     45.75 o 
  -3  18   3     1318.67     1104.70     64.21 o 
  -2  18   3      912.49      706.58     42.67 o 
  -1  18   3      801.16      726.65     40.47 o 
   0  18   3      220.11      254.07     22.15 o 
   1  18   3      426.79      450.54     32.96 o 
   2  18   3     1285.30     1135.24     83.77 o 
   3  18   3     2992.19     3039.60    144.79 o 
   4  18   3     5821.03     5054.45     69.94 o 
   5  18   3      895.02      842.81     50.41 o 
   6  18   3      140.75      144.05     12.63 o 
   7  18   3       50.64       39.23      9.68 o 
   8  18   3      472.11      545.28     16.56 o 
 -10  19   3      840.18     1015.15     34.60 o 
  -9  19   3     1182.75     1249.51     41.99 o 
  -8  19   3      734.91      796.72     25.11 o 
  -7  19   3      176.62      157.29      9.87 o 
  -6  19   3       91.28       91.80      8.24 o 
  -5  19   3      221.89      191.77     10.76 o 
  -4  19   3     2006.73     1925.93    237.28 o 
  -3  19   3      418.50      422.01     43.52 o 
  -2  19   3     3083.77     2974.69    103.54 o 
  -1  19   3     3991.73     3771.87    124.78 o 
   0  19   3     1284.46     1380.67     51.26 o 
   1  19   3     1838.43     1741.76     71.23 o 
   2  19   3        7.59       22.21     24.40 o 
   3  19   3      890.66      821.78     27.32 o 
   4  19   3     2203.47     2123.46     45.59 o 
   5  19   3      509.89      405.78     22.98 o 
   6  19   3       39.59       32.95      7.31 o 
   7  19   3       43.77       37.44      8.57 o 
   8  19   3      138.34      122.31     10.44 o 
  -9  20   3      193.09      203.15     11.79 o 
  -8  20   3      835.94      837.59     25.30 o 
  -7  20   3       14.65       10.95      5.83 o 
  -6  20   3       36.42       42.81     11.14 o 
  -5  20   3      320.32      280.41     17.35 o 
  -4  20   3      793.57      635.71     20.49 o 
  -3  20   3       21.21       21.51     15.11 o 
  -2  20   3      258.05      229.05     32.87 o 
  -1  20   3     1544.16     1487.49     71.65 o 
   0  20   3        0.82       18.48     11.17 o 
   1  20   3      598.33      557.66     47.64 o 
   2  20   3     2937.11     2747.50    198.70 o 
   3  20   3     3141.76     3025.55     58.38 o 
   4  20   3       54.36       43.90     10.52 o 
   5  20   3        7.30       23.47      9.32 o 
   6  20   3       80.48       70.63     11.70 o 
   7  20   3      229.92      318.84     20.07 o 
   8  20   3       14.08       14.63      6.23 o 
  -9  21   3      181.14      169.95     16.31 o 
  -8  21   3       19.50       38.69      8.58 o 
  -7  21   3      106.14      135.83     13.39 o 
  -6  21   3      640.82      567.90     18.55 o 
  -5  21   3       50.06       57.52      7.38 o 
  -4  21   3      195.96      180.75     10.22 o 
  -3  21   3      351.05      311.51     38.98 o 
  -2  21   3     3687.40     3332.50    150.14 o 
  -1  21   3       68.16       56.26     21.57 o 
   0  21   3      468.45      432.79     43.20 o 
   1  21   3      651.95      609.01     72.82 o 
   2  21   3       17.35       50.37     21.81 o 
   3  21   3       71.53       79.93      9.03 o 
   4  21   3     1349.61     1235.27     38.26 o 
   5  21   3        1.63        6.04      7.45 o 
   6  21   3      521.50      553.81     31.60 o 
   7  21   3      142.41      149.58     10.78 o 
   8  21   3      445.00      481.47     23.98 o 
  -9  22   3       92.78       87.36      9.81 o 
  -8  22   3     2374.53     2558.19     49.03 o 
  -7  22   3     3505.67     3603.55     86.25 o 
  -6  22   3       82.97       72.68      7.61 o 
  -5  22   3       14.31       12.80      6.29 o 
  -4  22   3      236.04      188.29     12.31 o 
  -3  22   3     1541.54     1373.14     45.63 o 
  -2  22   3     3860.50     3871.02    206.03 o 
  -1  22   3      105.67       69.07     25.61 o 
   0  22   3      309.10      308.65     39.14 o 
   1  22   3       25.27        5.18     17.60 o 
   2  22   3      594.55      558.33     16.77 o 
   3  22   3      190.15      184.13     18.12 o 
   4  22   3     1482.92     1358.01     40.57 o 
   5  22   3      597.96      577.24     22.26 o 
   6  22   3        0.81        3.06      9.06 o 
   7  22   3       45.11       50.38      7.76 o 
   8  22   3        8.33       13.35     10.84 o 
  -9  23   3       73.76       64.95      8.06 o 
  -8  23   3     3548.70     4011.89     64.95 o 
  -7  23   3        6.24       18.41      5.50 o 
  -6  23   3       10.26       14.11      5.66 o 
  -5  23   3        9.19        8.35      5.71 o 
  -4  23   3      149.64      165.31     17.39 o 
  -3  23   3       11.35        9.88      5.11 o 
  -2  23   3      792.11      814.13     24.28 o 
  -1  23   3     1283.55     1201.95     71.56 o 
   0  23   3      315.05      262.73     15.26 o 
   1  23   3      195.11      174.19      9.99 o 
   2  23   3      233.31      193.01     10.79 o 
   3  23   3        9.09       -4.27      9.01 o 
   4  23   3       82.83       84.67     12.82 o 
   5  23   3      376.09      342.15     17.70 o 
   6  23   3     1482.85     1669.26     33.39 o 
   7  23   3        3.98        9.57      6.32 o 
   8  23   3       27.83       22.73     17.97 o 
  -9  24   3        1.03       -0.12      4.77 o 
  -8  24   3       25.64       54.93     10.61 o 
  -7  24   3        8.78       14.27      6.20 o 
  -6  24   3      482.22      434.14     17.36 o 
  -5  24   3     3048.90     2702.21     46.70 o 
  -4  24   3      770.44      585.16     21.83 o 
  -3  24   3      816.59      779.50     19.40 o 
  -2  24   3       93.22       96.90     10.85 o 
  -1  24   3     1101.69      980.96     48.66 o 
   0  24   3      553.63      550.32     22.08 o 
   1  24   3      270.33      254.90     10.74 o 
   2  24   3      306.86      334.19     13.89 o 
   3  24   3       34.55       58.82     13.48 o 
   4  24   3      719.56      628.60     28.36 o 
   5  24   3     1762.11     1698.74     36.40 o 
   6  24   3      410.79      457.58     18.27 o 
   7  24   3      337.30      325.27     14.09 o 
   8  24   3        1.82        3.73      7.31 o 
  -9  25   3      681.85      842.01     29.43 o 
  -8  25   3      195.08      180.82     16.81 o 
  -7  25   3       41.57       61.46      7.95 o 
  -6  25   3      455.38      461.98     17.85 o 
  -5  25   3      398.47      345.03     21.69 o 
  -4  25   3     2570.95     2315.85     42.58 o 
  -3  25   3      177.58      170.45     10.37 o 
  -2  25   3      156.56      143.13     12.68 o 
  -1  25   3      119.61      148.87     13.10 o 
   0  25   3     2210.16     2123.43     60.82 o 
   1  25   3      313.98      314.36     12.54 o 
   2  25   3      684.44      676.78     17.73 o 
   3  25   3       34.96       32.65      6.61 o 
   4  25   3       68.12       70.16     12.99 o 
   5  25   3     1638.85     1641.41     30.48 o 
   6  25   3      239.66      259.76     12.45 o 
   7  25   3      251.43      316.30     13.26 o 
  -8  26   3        6.65       27.04      7.87 o 
  -7  26   3     1358.59     1456.77     36.34 o 
  -6  26   3       83.94       81.10      9.16 o 
  -5  26   3        1.41       -0.84      7.29 o 
  -4  26   3     1698.59     1551.11     33.49 o 
  -3  26   3     1486.69     1522.78     49.98 o 
  -2  26   3        6.03       15.47      8.08 o 
  -1  26   3      578.44      598.93     24.55 o 
   0  26   3      241.29      258.66     20.55 o 
   1  26   3      228.76      224.03     12.20 o 
   2  26   3        7.48       26.82      5.62 o 
   3  26   3     1037.03      941.39     36.13 o 
   4  26   3       59.94       53.86      9.02 o 
   5  26   3      269.77      240.62     12.58 o 
   6  26   3      134.63      141.63      9.51 o 
   7  26   3      584.79      708.00     21.64 o 
  -8  27   3      244.67      252.26     14.10 o 
  -7  27   3      932.60     1028.45     27.32 o 
  -6  27   3      329.18      320.10     17.64 o 
  -5  27   3      817.84      775.55     24.68 o 
  -4  27   3     1352.95     1296.67     29.15 o 
  -3  27   3     2963.88     2752.01     50.05 o 
  -2  27   3     3540.46     3353.33     60.10 o 
  -1  27   3     1650.72     1610.99     43.10 o 
   0  27   3     2986.14     2705.11     56.36 o 
   1  27   3       95.17      115.90      9.50 o 
   2  27   3     2937.38     2756.34     36.15 o 
   3  27   3       41.00       74.19     27.47 o 
   4  27   3      180.79      134.02     12.05 o 
   5  27   3      152.04      165.14     12.64 o 
   6  27   3     1050.94     1194.05     22.42 o 
   7  27   3      313.13      315.77     11.38 o 
  -8  28   3      208.93      243.13     12.56 o 
  -7  28   3       11.78       12.82      6.83 o 
  -6  28   3        8.02        3.08      7.47 o 
  -5  28   3     1355.65     1384.46     34.82 o 
  -4  28   3     1078.24     1053.65     27.92 o 
  -3  28   3       46.28       53.61     11.18 o 
  -2  28   3       15.47       20.53      8.45 o 
  -1  28   3        5.72       10.33      7.73 o 
   0  28   3     1994.04     1861.43     39.05 o 
   1  28   3     1805.47     1630.80     27.43 o 
   2  28   3      336.06      334.82     13.21 o 
   3  28   3        2.24       -1.73      6.47 o 
   4  28   3      278.88      271.96     19.12 o 
   5  28   3      133.72      184.87     10.83 o 
   6  28   3      252.72      280.67     10.88 o 
   7  28   3       78.25      112.59      9.98 o 
  -8  29   3        0.29        8.40      5.68 o 
  -7  29   3       64.36       49.78      7.20 o 
  -6  29   3       54.50       48.68      7.28 o 
  -5  29   3       36.11       55.30      9.88 o 
  -4  29   3      252.67      230.93     13.70 o 
  -3  29   3      447.07      370.98     17.14 o 
  -2  29   3     1441.61     1443.62     47.54 o 
  -1  29   3      768.59      702.91     28.98 o 
   0  29   3      307.69      265.67     15.80 o 
   1  29   3     1692.60     1718.20     28.03 o 
   2  29   3      258.17      269.84     13.53 o 
   3  29   3       46.39       43.71      7.12 o 
   4  29   3        7.94      152.50     17.40 o 
   5  29   3      481.36      508.31     16.05 o 
   6  29   3      805.28      806.72     16.17 o 
  -7  30   3      467.19      611.01     37.89 o 
  -6  30   3      153.80      129.26     11.23 o 
  -5  30   3      252.99      276.10     15.64 o 
  -4  30   3      714.65      692.71     27.06 o 
  -3  30   3      121.70      121.49     10.36 o 
  -2  30   3      205.51      209.56     13.44 o 
  -1  30   3       49.23       34.46      9.27 o 
   0  30   3      390.55      330.44     17.80 o 
   1  30   3      114.05       83.67      7.50 o 
   2  30   3        1.97       -1.82      5.90 o 
   3  30   3      846.95      781.94     20.43 o 
   4  30   3        1.72       -0.88      6.71 o 
   5  30   3       56.34       47.29      6.42 o 
   6  30   3       35.99       53.25      6.29 o 
  -7  31   3        5.76       12.44      4.79 o 
  -6  31   3     1084.81     1348.00     28.97 o 
  -5  31   3     1552.19     1721.67     51.15 o 
  -4  31   3       51.52       61.56     10.50 o 
  -3  31   3      262.70      301.76     46.61 o 
  -2  31   3      937.99     1017.33     27.05 o 
  -1  31   3      865.69      826.77     26.06 o 
   0  31   3     2837.38     2853.48     66.43 o 
   1  31   3      345.97      357.50     13.35 o 
   2  31   3      989.84     1000.74     23.35 o 
   3  31   3       18.35        5.49      6.20 o 
   4  31   3      197.05      170.19     11.64 o 
   5  31   3        1.54       -2.85      4.82 o 
   6  31   3        2.19       -0.55      5.17 o 
  -7  32   3       13.44       22.64      6.86 o 
  -6  32   3       54.66       64.86      7.86 o 
  -5  32   3     3368.38     3487.42     94.01 o 
  -4  32   3      108.32      128.79     11.99 o 
  -3  32   3      262.67      258.22     17.03 o 
  -2  32   3       63.72       53.65      7.83 o 
  -1  32   3      820.89      769.28     30.93 o 
   0  32   3        9.11       18.65      7.54 o 
   1  32   3     1038.32      982.12     27.50 o 
   2  32   3      278.10      285.71     12.67 o 
   3  32   3        0.98       -6.81      6.81 o 
   4  32   3       51.00       34.91      7.05 o 
   5  32   3        6.63        4.90      5.06 o 
  -6  33   3      162.29      226.26      8.68 o 
  -5  33   3      283.07      316.72     14.38 o 
  -4  33   3      884.04     1029.19     32.92 o 
  -3  33   3      128.76      136.92     12.58 o 
  -2  33   3      276.60      320.29     16.31 o 
  -1  33   3       21.21        9.89      6.88 o 
   0  33   3      658.70      646.76     29.77 o 
   1  33   3     1349.17     1324.00     30.56 o 
   2  33   3        7.29        1.26      5.74 o 
   3  33   3      190.46      228.73     11.56 o 
   4  33   3      363.83      425.38     15.15 o 
   5  33   3      136.17      179.39     10.84 o 
  -6  34   3      746.46     1003.73     52.05 o 
  -5  34   3      955.85     1061.15     23.32 o 
  -4  34   3        3.49        2.89      4.56 o 
  -3  34   3      242.19      270.60     13.65 o 
  -2  34   3      460.60      525.31     18.83 o 
  -1  34   3      164.78      156.58     14.89 o 
   0  34   3      722.31      742.23     34.66 o 
   1  34   3      718.60      680.78     21.37 o 
   2  34   3       96.35       77.43      8.63 o 
   3  34   3      301.85      284.75     16.35 o 
   4  34   3      162.77      174.59     12.26 o 
   5  34   3       52.21       60.51     10.46 o 
  -5  35   3        6.32       15.07      6.82 o 
  -4  35   3       59.69       64.32      7.75 o 
  -3  35   3        0.36        5.81      5.71 o 
  -2  35   3        2.22        6.07      7.56 o 
  -1  35   3       68.10       47.91      9.94 o 
   0  35   3      325.94      304.11     18.61 o 
   1  35   3      467.96      468.21     21.55 o 
   2  35   3      234.32      312.03     13.34 o 
   3  35   3       65.65       71.05      9.50 o 
   4  35   3      172.17      189.27     18.22 o 
  -5  36   3      220.11      219.01     33.58 o 
  -4  36   3       39.53       50.77      5.61 o 
  -3  36   3      767.34      866.97     19.88 o 
  -2  36   3        0.98       10.83      7.38 o 
  -1  36   3      534.82      561.71     23.34 o 
   0  36   3      190.34      223.79     15.37 o 
   1  36   3      716.63      671.40     35.12 o 
   2  36   3      749.19      852.04     18.89 o 
   3  36   3      289.42      305.20     14.62 o 
   4  36   3      594.18      714.91     24.33 o 
  -4  37   3       89.46       60.00     12.22 o 
  -3  37   3      156.03      145.88      7.23 o 
  -2  37   3      565.94      696.45     22.88 o 
  -1  37   3      378.48      432.65     19.35 o 
   0  37   3       63.64       46.60      8.56 o 
   1  37   3      180.47      228.81     13.63 o 
   2  37   3      238.53      287.11     16.23 o 
   3  37   3      114.63      115.14     12.39 o 
  -3  38   3       88.57      124.05      9.18 o 
  -2  38   3      960.97     1085.00     37.07 o 
  -1  38   3       63.61       68.66      8.73 o 
   0  38   3      683.64      752.71     40.67 o 
   1  38   3       16.00       10.27      5.72 o 
   2  38   3       11.14       17.87      7.71 o 
  -2  39   3      591.59      577.96     27.33 o 
  -1  39   3      137.28      195.94     11.20 o 
   0  39   3       23.31       40.17      6.64 o 
   1  39   3      198.09      269.50     28.15 o 
 -10   0   4       48.84       42.15      8.34 o 
  -8   0   4       40.89       55.76      7.81 o 
  -6   0   4     5873.08     5050.85    215.44 o 
  -4   0   4     3449.65     3992.43     86.76 o 
  -2   0   4    17075.08    19831.96    281.11 o 
   0   0   4    27450.58    34213.56    974.28 o 
   2   0   4     5365.95     5333.95    129.68 o 
   4   0   4     9558.96     9542.30    328.01 o 
   6   0   4    14150.59    13587.10    811.40 o 
   8   0   4      771.53      817.73    112.26 o 
 -11   1   4      340.12      333.57     13.03 o 
 -10   1   4        0.84        5.32      6.91 o 
  -9   1   4      819.41      747.47     16.09 o 
  -8   1   4      392.56      388.32     12.32 o 
  -7   1   4      578.37      557.06     12.74 o 
  -6   1   4       34.81       53.71     17.15 o 
  -5   1   4     1404.80     1376.78     50.13 o 
  -4   1   4    22303.64    25642.37    539.13 o 
  -3   1   4       84.93       91.47      8.31 o 
  -2   1   4     2937.35     2992.67     65.82 o 
  -1   1   4     7316.42     9004.62     88.87 o 
   0   1   4       96.64      189.93     12.87 o 
   1   1   4     1216.46     1398.45     42.27 o 
   2   1   4     4857.74     5326.75     91.52 o 
   3   1   4    12410.88    13597.44    339.48 o 
   5   1   4     1129.70      853.10     79.02 o 
   6   1   4      217.58      267.55     32.61 o 
   7   1   4      518.29      525.72     27.35 o 
   8   1   4      233.63      321.70     22.67 o 
   9   1   4       89.87       82.14     11.57 o 
 -11   2   4        0.56       34.92      8.98 o 
 -10   2   4      251.84      236.07      9.67 o 
  -9   2   4      169.36      166.73      8.01 o 
  -8   2   4     1094.86     1013.88     18.54 o 
  -7   2   4      876.24      805.05     17.77 o 
  -6   2   4     4668.58     4144.85    138.02 o 
  -5   2   4        2.15      -10.04     10.04 o 
  -4   2   4     4472.33     4684.26     94.46 o 
  -3   2   4     1607.09     1661.27     32.50 o 
  -2   2   4    16897.38    19008.28    166.94 o 
  -1   2   4     3742.18     4142.64     74.50 o 
   0   2   4    18564.85    21706.08    173.91 o 
   1   2   4     1431.40     1498.12     38.84 o 
   2   2   4      278.90      317.58     21.14 o 
   3   2   4      454.33      484.97     27.38 o 
   4   2   4     7808.74     6974.58    198.17 o 
   5   2   4      871.55      844.73     79.53 o 
   6   2   4       49.99        4.69     14.58 o 
   7   2   4      180.23      174.08     26.71 o 
   8   2   4      169.59      155.68     12.15 o 
   9   2   4       14.62       75.25     57.40 o 
 -11   3   4       69.05      157.30     29.91 o 
 -10   3   4        3.28        0.23      5.29 o 
  -9   3   4      256.65      251.57     15.17 o 
  -8   3   4      707.65      668.70     15.19 o 
  -7   3   4      412.33      350.84     10.42 o 
  -6   3   4       94.17      115.68     27.22 o 
  -5   3   4       48.96       27.62      9.98 o 
  -4   3   4     7980.15     9204.93    210.09 o 
  -3   3   4      340.41      312.12     14.53 o 
  -2   3   4     1306.73     1488.33     59.45 o 
  -1   3   4     1034.50     1202.04     31.92 o 
   0   3   4      269.89      399.08     17.70 o 
   1   3   4     2928.60     3600.79     60.01 o 
   2   3   4       21.12       11.79      8.40 o 
   3   3   4      939.36      987.61     37.67 o 
   4   3   4       22.57       59.94     21.33 o 
   5   3   4      153.03      124.93     36.27 o 
   6   3   4       13.81      188.46    123.87 o 
   7   3   4       67.90      122.65     15.72 o 
   8   3   4       13.55       39.62     10.07 o 
   9   3   4      793.59      704.49     25.61 o 
 -11   4   4      174.82      197.70     16.06 o 
 -10   4   4        2.31       -1.16      5.32 o 
  -9   4   4       80.68       71.94      5.74 o 
  -8   4   4        3.36       20.55      9.44 o 
  -7   4   4      340.43      298.33      9.88 o 
  -6   4   4      690.52      610.93     54.58 o 
  -5   4   4      365.30      302.82     28.22 o 
  -4   4   4     2372.21     2556.17     63.55 o 
  -3   4   4       57.28       99.47      8.99 o 
  -2   4   4       64.10       83.13     16.31 o 
  -1   4   4      415.57      509.02     22.68 o 
   0   4   4     1963.27     2000.39     47.51 o 
   1   4   4      398.40      413.00     24.17 o 
   2   4   4     2842.87     3144.90     72.00 o 
   3   4   4      197.40      168.23     19.80 o 
   4   4   4      194.18      147.33     25.73 o 
   5   4   4      513.57      495.59     61.27 o 
   6   4   4     5005.25     4758.05    141.53 o 
   7   4   4      415.34      422.27     24.46 o 
   8   4   4      148.76      129.91      9.85 o 
   9   4   4        1.75      250.85    119.67 o 
 -11   5   4      309.57      366.60     16.60 o 
 -10   5   4       77.13       59.29      6.62 o 
  -9   5   4       14.53       19.89      5.27 o 
  -8   5   4     2417.70     2229.82     29.55 o 
  -7   5   4      186.39      160.40      8.26 o 
  -6   5   4      551.00      443.61     37.44 o 
  -5   5   4     1727.81     1776.89     92.66 o 
  -4   5   4      935.77      995.29     33.58 o 
  -3   5   4      563.64      588.37     21.05 o 
  -2   5   4    15414.78    17851.84    141.24 o 
  -1   5   4       24.86       35.69     11.02 o 
   0   5   4       21.91       79.81     11.15 o 
   1   5   4    18209.22    18595.88    154.34 o 
   2   5   4     3101.05     3162.28     91.19 o 
   3   5   4        9.14       12.35      9.39 o 
   4   5   4        1.01       22.70     31.35 o 
   5   5   4       41.38       40.50     25.02 o 
   6   5   4      285.31      343.05     21.52 o 
   7   5   4      114.17      106.10     15.06 o 
   8   5   4       16.51       86.60     17.51 o 
   9   5   4     2427.03     2222.21     42.95 o 
 -11   6   4      351.10      444.44     24.77 o 
 -10   6   4      241.57      218.27      9.96 o 
  -9   6   4      263.51      225.42      8.72 o 
  -8   6   4     2306.85     2118.43     28.67 o 
  -7   6   4      562.46      483.17     12.20 o 
  -6   6   4     1678.54     1556.43     69.41 o 
  -5   6   4       72.16       99.66     13.93 o 
  -4   6   4      203.21      253.07     18.20 o 
  -3   6   4      485.24      543.59     21.74 o 
  -2   6   4     4921.83     5455.58     61.15 o 
  -1   6   4        2.59       22.42      9.97 o 
   0   6   4      636.17      721.05     30.27 o 
   1   6   4      785.51      784.64     29.83 o 
   2   6   4      466.01      417.60     27.52 o 
   3   6   4     2626.64     2490.43     85.71 o 
   4   6   4     3888.07     3753.34    119.15 o 
   5   6   4      128.21      112.72     33.21 o 
   6   6   4      502.06      480.44     21.98 o 
   7   6   4      538.80      636.27     41.84 o 
   8   6   4     1205.85     1185.42     55.52 o 
   9   6   4      270.80      398.83     60.05 o 
 -11   7   4        1.56       26.33     28.38 o 
 -10   7   4      132.95      134.29      9.45 o 
  -9   7   4      370.25      379.18     10.97 o 
  -8   7   4     1489.79     1371.94     27.21 o 
  -7   7   4      110.25      110.61      6.78 o 
  -6   7   4      532.22      511.78     40.61 o 
  -5   7   4     2417.34     2722.64    104.04 o 
  -4   7   4     2732.27     2713.52     65.74 o 
  -3   7   4       85.16      108.95     12.77 o 
  -2   7   4    11337.08    12890.05    186.52 o 
  -1   7   4      411.57      391.13     27.66 o 
   0   7   4       45.55       59.97     11.21 o 
   1   7   4    18863.38    19126.13    215.35 o 
   2   7   4     2509.15     2697.49     68.12 o 
   3   7   4     6196.70     5834.22    138.85 o 
   4   7   4     1594.93     1711.27     82.35 o 
   5   7   4      647.48      689.01     32.50 o 
   6   7   4     1838.00     1833.00     35.75 o 
   7   7   4      994.87     1108.83     35.29 o 
   8   7   4        7.94       33.55     11.52 o 
   9   7   4      363.04      394.24     23.40 o 
 -11   8   4       11.83       22.82     22.18 o 
 -10   8   4      686.10      629.28     17.43 o 
  -9   8   4      649.21      601.47     13.22 o 
  -8   8   4       51.15       76.15      5.80 o 
  -7   8   4      291.59      259.80      9.59 o 
  -6   8   4     1522.15     1523.96     87.23 o 
  -5   8   4     2161.50     2118.00     75.83 o 
  -4   8   4     1099.40     1193.30     38.93 o 
  -3   8   4     1371.35     1405.99     50.75 o 
  -2   8   4     3175.06     3306.58     60.01 o 
  -1   8   4     2647.31     2565.37     70.86 o 
   0   8   4    16326.95    17515.54    154.97 o 
   1   8   4      189.97      271.95     21.30 o 
   2   8   4     4807.45     4799.79     99.09 o 
   3   8   4     1328.94     1382.76     68.16 o 
   4   8   4     1050.62     1028.25     64.80 o 
   5   8   4      129.25       97.00      9.67 o 
   6   8   4     2137.71     2115.57     34.58 o 
   7   8   4       15.76       56.88     10.86 o 
   8   8   4      414.54      446.13     27.33 o 
   9   8   4       68.88       99.48     10.82 o 
 -11   9   4       25.98       82.79     14.77 o 
 -10   9   4       29.57       26.76     13.05 o 
  -9   9   4        3.94        1.61      4.75 o 
  -8   9   4      683.82      693.86     14.35 o 
  -7   9   4      189.00      156.63      9.53 o 
  -6   9   4     1642.36     1373.73     83.75 o 
  -5   9   4     4222.42     4116.53    134.71 o 
  -4   9   4     2262.96     2116.46     60.18 o 
  -3   9   4      130.69      278.30     18.12 o 
  -2   9   4     7165.31     6919.30     91.81 o 
  -1   9   4     4292.92     4422.75    119.05 o 
   0   9   4     4530.01     4354.96     79.62 o 
   1   9   4      427.95      412.87     26.45 o 
   2   9   4       48.52       38.24     10.85 o 
   3   9   4        3.37       -5.47     12.55 o 
   4   9   4      254.12      318.27     37.86 o 
   5   9   4     1605.81     1344.70     36.01 o 
   6   9   4      205.63      236.08     18.96 o 
   7   9   4     2294.89     2165.99     44.65 o 
   8   9   4     1406.55     1408.84     42.82 o 
   9   9   4     1285.35     1309.96     44.34 o 
 -11  10   4      544.42      614.73     93.65 o 
 -10  10   4     1137.27     1076.77     21.90 o 
  -9  10   4      538.75      517.64     16.44 o 
  -8  10   4      489.85      410.21     13.57 o 
  -7  10   4        2.47       -5.79      5.79 o 
  -6  10   4      996.84      844.23     66.42 o 
  -5  10   4     2908.86     3095.06    142.87 o 
  -4  10   4      416.24      537.56     31.40 o 
  -3  10   4      317.59      297.28     18.99 o 
  -2  10   4     1404.44     1705.09     60.80 o 
  -1  10   4        6.57       14.03      6.20 o 
   0  10   4       17.73       17.37      9.26 o 
   1  10   4      532.54      723.80     34.83 o 
   2  10   4      429.88      364.30     25.59 o 
   3  10   4      435.54      427.43     49.78 o 
   4  10   4      298.05      229.69     41.13 o 
   5  10   4     4662.78     4280.01     65.46 o 
   6  10   4     3304.93     3159.56     49.82 o 
   7  10   4      288.49      304.03     16.66 o 
   8  10   4      125.43      134.84     14.29 o 
   9  10   4       24.19       43.93     11.64 o 
 -11  11   4      556.86      547.15     23.93 o 
 -10  11   4      247.40      241.73     11.22 o 
  -9  11   4     1655.60     1580.21     27.73 o 
  -8  11   4       26.83       20.34      7.68 o 
  -7  11   4     1592.67     1435.28     25.82 o 
  -6  11   4       13.00       45.70     11.09 o 
  -5  11   4      406.37      343.37     34.25 o 
  -4  11   4     2378.46     2422.67     66.00 o 
  -3  11   4     2928.17     3367.39     76.29 o 
  -2  11   4     1649.12     1629.64     49.94 o 
  -1  11   4     1380.13     1405.27     56.73 o 
   0  11   4      892.70      842.12     38.50 o 
   1  11   4     1457.59     1749.20     55.72 o 
   2  11   4     1476.28     1543.01     52.44 o 
   3  11   4    11824.31    10848.04    732.63 o 
   4  11   4       20.30      -11.33     24.71 o 
   5  11   4      484.21      468.19     21.95 o 
   6  11   4      474.38      458.52     20.77 o 
   7  11   4     1207.36     1275.96     39.71 o 
   8  11   4        3.68        6.54      6.91 o 
   9  11   4      818.64      876.01     31.53 o 
 -10  12   4     1109.14     1174.16     21.97 o 
  -9  12   4        4.13        9.68      5.44 o 
  -8  12   4      352.85      332.49     13.44 o 
  -7  12   4        1.75       10.26      6.01 o 
  -6  12   4     2823.84     2654.30     48.27 o 
  -5  12   4     3095.88     2996.48    121.57 o 
  -4  12   4      375.29      365.93     26.79 o 
  -3  12   4      350.40      255.91     22.82 o 
  -2  12   4      138.05      193.66     18.71 o 
  -1  12   4      442.46      515.59     36.65 o 
   0  12   4     6472.45     6726.32    109.07 o 
   1  12   4     3636.03     3286.33     76.51 o 
   2  12   4     6653.89     6720.48    156.95 o 
   3  12   4      127.50      143.11     31.94 o 
   4  12   4      138.90      174.30     38.09 o 
   5  12   4        1.59        3.86      7.09 o 
   6  12   4     1978.24     1795.61     45.34 o 
   7  12   4      402.21      375.71     15.21 o 
   8  12   4      229.00      220.24     17.91 o 
   9  12   4       64.05       80.90     10.67 o 
 -10  13   4       75.76       56.84      6.64 o 
  -9  13   4        2.44        9.80      5.30 o 
  -8  13   4      322.58      306.34     12.87 o 
  -7  13   4      380.42      362.57     12.63 o 
  -6  13   4      116.29      178.39     10.94 o 
  -5  13   4      402.44      307.48     40.68 o 
  -4  13   4     4088.51     4457.13    140.96 o 
  -3  13   4      180.24      128.24     17.23 o 
  -2  13   4      579.22      633.04     33.97 o 
  -1  13   4     6614.92     7015.95    133.45 o 
   0  13   4     1197.46      980.12     43.97 o 
   1  13   4      349.37      243.77     22.78 o 
   2  13   4      398.28      421.70     35.51 o 
   3  13   4      431.44      299.47     45.82 o 
   4  13   4       53.03       58.14     24.57 o 
   5  13   4       94.49       75.01     11.28 o 
   6  13   4      554.92      445.16     19.86 o 
   7  13   4      237.27      243.29     12.72 o 
   8  13   4      407.95      435.29     20.52 o 
   9  13   4     3939.76     3911.15    148.07 o 
 -10  14   4       35.93       44.89      5.89 o 
  -9  14   4       47.90       54.55      7.84 o 
  -8  14   4      152.66      115.93      8.75 o 
  -7  14   4      249.91      227.95     10.68 o 
  -6  14   4     6615.69     6017.82     74.67 o 
  -5  14   4     1425.54     1212.89     74.44 o 
  -4  14   4       15.09       82.02     26.73 o 
  -3  14   4       58.10       61.82     15.54 o 
  -2  14   4      195.45      210.43     21.01 o 
  -1  14   4      964.67      976.80     51.65 o 
   0  14   4     6682.15     7096.22    118.56 o 
   1  14   4     4314.07     4354.21     94.78 o 
   2  14   4       14.94       39.22     20.97 o 
   3  14   4       22.61      -10.85     22.59 o 
   4  14   4     2210.73     2118.15     56.94 o 
   5  14   4      636.42      596.71     22.50 o 
   6  14   4      104.06       89.54     11.33 o 
   7  14   4       78.40       83.09      8.62 o 
   8  14   4       24.35       42.76      8.89 o 
   9  14   4      712.25      803.88     24.14 o 
 -10  15   4        7.61       55.97      9.61 o 
  -9  15   4     2237.28     2268.74     51.16 o 
  -8  15   4       97.32       82.93      7.85 o 
  -7  15   4       43.93       42.50      6.18 o 
  -6  15   4       65.02       64.15      7.35 o 
  -5  15   4      560.17      544.93     45.45 o 
  -4  15   4        5.63        8.54     11.91 o 
  -3  15   4     2846.21     3088.89     95.29 o 
  -2  15   4     2977.48     3194.68     91.51 o 
  -1  15   4       65.42       44.30     14.00 o 
   0  15   4     8112.13     8432.31    132.97 o 
   1  15   4       11.59       27.44     11.61 o 
   2  15   4      153.98       91.26     18.97 o 
   3  15   4    11753.51    11697.52    276.82 o 
   4  15   4     3073.61     2828.52     51.51 o 
   5  15   4      180.38      147.90     12.60 o 
   6  15   4       29.42       36.01      8.63 o 
   7  15   4      695.11      808.88     20.57 o 
   8  15   4     1297.39     1426.01     33.37 o 
 -10  16   4     1696.39     1730.08    106.02 o 
  -9  16   4      200.14      229.92     10.55 o 
  -8  16   4      862.60      860.07     35.92 o 
  -7  16   4      921.99      874.97     19.31 o 
  -6  16   4      614.08      559.77     19.43 o 
  -5  16   4       10.74       20.08      6.89 o 
  -4  16   4      615.14      509.78     43.36 o 
  -3  16   4      131.74      169.80     24.58 o 
  -2  16   4       62.10       53.13     12.26 o 
  -1  16   4     1814.03     1983.74     76.80 o 
   0  16   4     3185.10     3600.11     90.49 o 
   1  16   4      675.11      576.61     37.00 o 
   2  16   4       32.81       38.50     19.78 o 
   3  16   4      194.04      192.36     38.51 o 
   4  16   4      863.00      879.98     30.28 o 
   5  16   4      776.39      787.39     25.08 o 
   6  16   4      672.82      675.68     23.11 o 
   7  16   4       25.85       29.29      6.69 o 
   8  16   4       26.48       59.86      9.10 o 
 -10  17   4        9.70        6.08      8.17 o 
  -9  17   4       41.75       40.35      5.90 o 
  -8  17   4      308.48      277.64     11.10 o 
  -7  17   4       13.38       22.40      6.19 o 
  -6  17   4      796.92      726.72     22.30 o 
  -5  17   4      328.25      272.23     12.15 o 
  -4  17   4      514.31      436.48     52.73 o 
  -3  17   4        5.88       11.52     13.45 o 
  -2  17   4      612.60      470.41     39.84 o 
  -1  17   4      728.82      848.14     51.82 o 
   0  17   4       85.17      112.96     18.29 o 
   1  17   4     2531.73     2348.63     78.76 o 
   2  17   4     9040.75     8172.58    331.87 o 
   3  17   4      167.03      136.50     36.16 o 
   4  17   4     1375.31     1175.19     35.80 o 
   5  17   4      108.82      105.90     13.90 o 
   6  17   4      973.08      997.78     30.78 o 
   7  17   4       53.37       40.71      6.76 o 
   8  17   4        6.07       14.57      5.33 o 
 -10  18   4        2.40       -3.74      9.98 o 
  -9  18   4       14.27       28.04      6.21 o 
  -8  18   4       12.33       17.88      6.73 o 
  -7  18   4      508.12      463.15     18.85 o 
  -6  18   4       19.56       19.99      6.03 o 
  -5  18   4      571.24      493.00     16.38 o 
  -4  18   4        1.59       10.31     19.21 o 
  -3  18   4      501.55      476.04     43.21 o 
  -2  18   4      100.34      165.90     32.26 o 
  -1  18   4      522.81      530.75     42.58 o 
   0  18   4     1555.53     1840.62     83.43 o 
   1  18   4     1025.82     1038.24     51.40 o 
   2  18   4      134.42       81.83     28.58 o 
   3  18   4      149.57      112.51     17.13 o 
   4  18   4      616.68      534.20     23.96 o 
   5  18   4      479.41      539.95     91.52 o 
   6  18   4     1070.73     1095.25     40.72 o 
   7  18   4      135.62      126.70      8.82 o 
   8  18   4       17.60       34.13      6.80 o 
 -10  19   4      311.08      318.48     20.69 o 
  -9  19   4      432.10      405.61     16.72 o 
  -8  19   4      158.01      169.72     11.69 o 
  -7  19   4     1237.68     1089.42     27.61 o 
  -6  19   4     6240.81     5536.93     84.07 o 
  -5  19   4        2.58       13.62      7.11 o 
  -4  19   4     2373.80     2189.73     49.11 o 
  -3  19   4        5.21      -13.44     19.28 o 
  -2  19   4      257.37      270.93     32.89 o 
  -1  19   4      166.27      188.44     27.05 o 
   0  19   4     1233.15     1077.60     54.45 o 
   1  19   4       79.87       63.93     15.20 o 
   2  19   4        4.12       27.92     24.37 o 
   3  19   4     5455.08     5186.04    112.03 o 
   4  19   4      545.71      518.82     26.82 o 
   5  19   4        0.55       12.89      9.54 o 
   6  19   4       86.49       83.56     13.07 o 
   7  19   4     1016.62     1178.23     26.34 o 
   8  19   4     1302.99     1438.20     86.83 o 
 -10  20   4        4.54       -3.50      8.56 o 
  -9  20   4       48.99       83.20     14.62 o 
  -8  20   4      284.44      323.15     15.85 o 
  -7  20   4     1425.36     1212.11     28.85 o 
  -6  20   4      155.01      132.57      9.45 o 
  -5  20   4     2765.42     2637.36     72.15 o 
  -4  20   4      530.37      497.71     19.91 o 
  -3  20   4      221.83      197.51     39.26 o 
  -2  20   4      348.59      272.10     33.36 o 
  -1  20   4       39.91       43.75     13.74 o 
   0  20   4      978.60      973.60     52.55 o 
   1  20   4      572.99      585.17     40.47 o 
   2  20   4      752.44      695.21     21.56 o 
   3  20   4     3149.74     2968.77     70.74 o 
   4  20   4      651.18      604.35     31.35 o 
   5  20   4       17.47       19.50      9.81 o 
   6  20   4     2261.33     2192.04     43.72 o 
   7  20   4      118.57      115.41      9.61 o 
   8  20   4       30.35       48.50     11.67 o 
  -9  21   4        9.53        7.28      7.08 o 
  -8  21   4      325.52      357.95     21.32 o 
  -7  21   4       33.03       53.99      8.12 o 
  -6  21   4      165.22      144.54      9.79 o 
  -5  21   4      684.40      665.05     19.98 o 
  -4  21   4        1.30        5.34     17.54 o 
  -3  21   4     5648.14     5381.03    158.54 o 
  -2  21   4     3417.38     3455.77    146.68 o 
  -1  21   4      107.42       83.09     26.58 o 
   0  21   4       72.04       44.93     15.34 o 
   1  21   4      870.58      873.80     49.99 o 
   2  21   4       61.55       43.51      6.47 o 
   3  21   4      511.35      513.91     20.05 o 
   4  21   4       21.75       22.88     10.48 o 
   5  21   4      489.96      469.52     24.66 o 
   6  21   4      170.95      172.84     13.31 o 
   7  21   4       14.86       13.00      5.90 o 
   8  21   4       95.28      104.28     14.25 o 
  -9  22   4       14.41       15.97      7.15 o 
  -8  22   4      257.41      300.37     19.30 o 
  -7  22   4      354.39      396.06     20.50 o 
  -6  22   4        0.17        2.14      5.44 o 
  -5  22   4        0.25        4.37      6.58 o 
  -4  22   4       70.31       67.49      8.91 o 
  -3  22   4      430.79      421.30     18.75 o 
  -2  22   4     2089.46     1878.50     63.32 o 
  -1  22   4      310.82      298.36     37.20 o 
   0  22   4      570.29      527.08     18.41 o 
   1  22   4       86.36       71.20      6.59 o 
   2  22   4        7.01       14.00      9.23 o 
   3  22   4       66.97       72.38     10.48 o 
   4  22   4     3607.86     3185.32    128.01 o 
   5  22   4      907.51      883.49     42.10 o 
   6  22   4      474.08      475.20     19.52 o 
   7  22   4       54.23       40.55      6.85 o 
   8  22   4       24.86       26.99      5.28 o 
  -9  23   4       13.51        5.46      5.78 o 
  -8  23   4       85.58       55.49     10.39 o 
  -7  23   4     2153.15     2059.90     43.39 o 
  -6  23   4       16.30       30.45      8.55 o 
  -5  23   4       25.90       18.55      6.69 o 
  -4  23   4      624.40      603.49     21.88 o 
  -3  23   4       99.47      137.52     16.15 o 
  -2  23   4      685.78      600.37     24.36 o 
  -1  23   4     3590.60     3285.03     80.42 o 
   0  23   4     1680.20     1711.22     30.76 o 
   1  23   4       60.53       53.94      6.59 o 
   2  23   4       92.26      115.24      9.65 o 
   3  23   4     2466.42     2260.17     63.11 o 
   4  23   4      491.77      442.92     24.99 o 
   5  23   4       70.64       67.01      9.50 o 
   6  23   4      207.34      183.81     12.68 o 
   7  23   4       10.60       11.16      5.89 o 
  -9  24   4       95.01       82.41      8.41 o 
  -8  24   4      542.43      528.76     33.73 o 
  -7  24   4      248.66      268.86     13.81 o 
  -6  24   4      134.77      111.76     12.05 o 
  -5  24   4       56.77       37.24     10.09 o 
  -4  24   4      616.23      579.78     21.29 o 
  -3  24   4     1440.74     1442.41     27.03 o 
  -2  24   4     2683.10     2548.10     62.49 o 
  -1  24   4        8.78        9.10      7.05 o 
   0  24   4      223.02      211.94     11.26 o 
   1  24   4     2049.10     1974.49     36.66 o 
   2  24   4      589.31      531.79     18.27 o 
   3  24   4      139.68      152.64     11.04 o 
   4  24   4     1420.85     1244.75     38.91 o 
   5  24   4        1.87        0.80      6.48 o 
   6  24   4     1086.80     1128.53     22.95 o 
   7  24   4      328.49      384.65     13.77 o 
  -9  25   4      624.79      690.52     27.41 o 
  -8  25   4      353.13      356.08     15.51 o 
  -7  25   4      212.04      231.46     12.47 o 
  -6  25   4      147.60      144.59     13.09 o 
  -5  25   4      274.06      243.15     18.89 o 
  -4  25   4       36.24       21.37      6.29 o 
  -3  25   4     5479.67     5329.01     72.57 o 
  -2  25   4     1479.29     1455.57     44.31 o 
  -1  25   4     7109.98     6667.65     82.87 o 
   0  25   4     1854.85     1714.59     30.12 o 
   1  25   4      501.52      493.31     14.25 o 
   2  25   4      464.89      362.49     15.60 o 
   3  25   4        1.09        9.01      6.56 o 
   4  25   4       26.06       17.04     10.44 o 
   5  25   4     1661.69     1647.41     30.86 o 
   6  25   4      170.19      190.19     12.35 o 
   7  25   4       31.07       38.65     12.70 o 
  -8  26   4       31.41       23.55      7.80 o 
  -7  26   4        5.19       16.78      6.43 o 
  -6  26   4       55.86       42.05      8.80 o 
  -5  26   4      288.88      274.47     19.77 o 
  -4  26   4       59.76       52.57      8.31 o 
  -3  26   4      421.02      389.33     17.69 o 
  -2  26   4     2629.63     2474.04     52.65 o 
  -1  26   4      408.19      411.81     23.15 o 
   0  26   4        6.75       10.81      8.11 o 
   1  26   4     4439.02     4268.60     39.86 o 
   2  26   4       42.24      109.99     38.46 o 
   3  26   4      512.40      470.50     15.64 o 
   4  26   4     1204.98     1111.42     29.85 o 
   5  26   4      187.69      230.65     10.66 o 
   6  26   4      538.00      640.17     19.66 o 
   7  26   4      893.82      979.95     49.75 o 
  -8  27   4       30.64        9.43      6.17 o 
  -7  27   4        6.67       10.01      5.55 o 
  -6  27   4       31.23       44.66      9.12 o 
  -5  27   4       30.88       27.87     11.66 o 
  -4  27   4      364.53      346.19     16.82 o 
  -3  27   4       17.02        7.67      5.87 o 
  -2  27   4        6.62        7.68      6.26 o 
  -1  27   4      719.10      666.14     29.08 o 
   0  27   4      421.92      421.25     19.83 o 
   1  27   4     2188.78     2127.80     44.70 o 
   2  27   4       71.26       57.28      7.01 o 
   3  27   4      431.76      405.39     13.08 o 
   4  27   4      698.55      728.88     20.59 o 
   5  27   4      154.19      152.89      9.88 o 
   6  27   4      191.23      222.85     11.74 o 
  -8  28   4       29.56       22.85      6.25 o 
  -7  28   4       24.86       19.83      5.46 o 
  -6  28   4     2572.51     2752.38     45.78 o 
  -5  28   4     1696.33     1895.15     55.76 o 
  -4  28   4      484.13      468.04     19.03 o 
  -3  28   4       13.74       17.15      7.87 o 
  -2  28   4     2798.81     2771.78     56.12 o 
  -1  28   4     1183.21     1139.32     31.15 o 
   0  28   4       28.97       12.41      6.93 o 
   1  28   4     6835.93     6633.40     86.35 o 
   2  28   4       10.60       10.72      6.41 o 
   3  28   4      238.31      269.09     10.71 o 
   4  28   4      657.56      661.08     22.53 o 
   5  28   4      512.94      544.54     16.14 o 
   6  28   4      181.52      203.26     10.43 o 
  -8  29   4       92.76      125.92      8.51 o 
  -7  29   4       80.13       78.49      7.91 o 
  -6  29   4       32.30       43.43      8.12 o 
  -5  29   4     1025.27     1083.12     61.70 o 
  -4  29   4      111.16       96.93      9.47 o 
  -3  29   4       39.74       38.67      9.15 o 
  -2  29   4      308.12      303.00     19.36 o 
  -1  29   4      359.89      320.61     17.30 o 
   0  29   4     1618.21     1595.88     45.75 o 
   1  29   4       20.49       23.55      6.45 o 
   2  29   4      234.81      217.95     12.25 o 
   3  29   4      273.69      245.41     12.16 o 
   4  29   4       14.34       13.11      6.92 o 
   5  29   4      100.06      106.13      7.93 o 
   6  29   4        0.45       -0.38      4.61 o 
  -7  30   4        4.55       13.70      5.28 o 
  -6  30   4      261.99      280.79     14.27 o 
  -5  30   4      227.40      281.67     13.27 o 
  -4  30   4      673.83      719.24     27.39 o 
  -3  30   4     1588.40     1714.11     93.35 o 
  -2  30   4      467.37      455.86     24.81 o 
  -1  30   4      490.53      450.60     25.47 o 
   0  30   4      796.35      691.51     30.85 o 
   1  30   4      156.95      136.63     12.38 o 
   2  30   4       18.96       23.04     10.35 o 
   3  30   4       78.13       94.65      8.33 o 
   4  30   4       13.24       15.44      5.23 o 
   5  30   4       38.90       50.06      5.81 o 
   6  30   4      239.15      238.97     10.90 o 
  -7  31   4      169.81      249.48     17.40 o 
  -6  31   4      124.60      138.01     10.51 o 
  -5  31   4       17.95       25.16      6.22 o 
  -4  31   4      782.31      762.86     22.78 o 
  -3  31   4      348.15      352.88     20.56 o 
  -2  31   4        4.99        7.64      9.24 o 
  -1  31   4       37.88       28.99     10.63 o 
   0  31   4      905.61      976.36     35.56 o 
   1  31   4       17.56       14.96      8.00 o 
   2  31   4     1249.36     1295.77     25.67 o 
   3  31   4     1000.80     1040.80     24.92 o 
   4  31   4        0.18       -0.22      5.54 o 
   5  31   4      243.73      279.96      9.28 o 
  -7  32   4       24.67       36.03      7.40 o 
  -6  32   4      299.78      396.96     12.15 o 
  -5  32   4      399.29      473.44     26.95 o 
  -4  32   4       53.26       52.90      7.61 o 
  -3  32   4       63.85       76.23      9.84 o 
  -2  32   4       13.93        3.30      8.96 o 
  -1  32   4      850.82      875.99     32.99 o 
   0  32   4      138.97      130.99     14.57 o 
   1  32   4      488.83      504.98     19.78 o 
   2  32   4       52.42       60.94      7.05 o 
   3  32   4      732.62      773.01     25.81 o 
   4  32   4        8.39        9.39      5.28 o 
   5  32   4        8.16        1.42      5.30 o 
  -6  33   4      228.04      257.96      8.91 o 
  -5  33   4      434.24      520.31     21.61 o 
  -4  33   4        2.00        0.91      5.27 o 
  -3  33   4      120.55      137.98     10.43 o 
  -2  33   4        8.47        9.39      8.55 o 
  -1  33   4      378.30      430.16     23.47 o 
   0  33   4      111.52      105.40     13.35 o 
   1  33   4     1706.16     1739.62     33.93 o 
   2  33   4       49.90       64.42      7.46 o 
   3  33   4        4.65        5.13      6.80 o 
   4  33   4        0.26        4.28      4.71 o 
   5  33   4        0.55       -1.72      7.81 o 
  -6  34   4      133.38      144.91      9.09 o 
  -5  34   4      573.96      679.86     22.17 o 
  -4  34   4      213.98      245.08     10.36 o 
  -3  34   4      576.14      616.38     29.91 o 
  -2  34   4      344.58      410.39     21.58 o 
  -1  34   4      888.92      868.11     30.73 o 
   0  34   4      502.18      510.00     24.11 o 
   1  34   4        3.37        3.82      8.32 o 
   2  34   4      780.43      850.83     21.40 o 
   3  34   4      385.03      405.48     18.06 o 
   4  34   4      118.57      111.12      8.92 o 
  -5  35   4      349.09      427.22     11.06 o 
  -4  35   4        4.89        5.59      5.04 o 
  -3  35   4       34.47       39.46      8.42 o 
  -2  35   4      766.53      832.60     29.97 o 
  -1  35   4      115.37       96.03     12.13 o 
   0  35   4       75.72       68.82     10.69 o 
   1  35   4      766.43      803.99     26.40 o 
   2  35   4      377.08      428.11     15.14 o 
   3  35   4      126.36      124.13     12.27 o 
  -5  36   4     1179.06     1440.07     61.05 o 
  -4  36   4        1.78        9.20      4.10 o 
  -3  36   4      417.72      402.20     20.42 o 
  -2  36   4       50.09       41.34      8.80 o 
  -1  36   4      110.14      131.84     12.47 o 
   0  36   4       55.69       44.07     14.12 o 
   1  36   4        0.33       -4.60     10.70 o 
   2  36   4        0.72        1.82      8.52 o 
   3  36   4       28.40       17.71      7.60 o 
  -4  37   4        0.18        6.09      9.39 o 
  -3  37   4      235.51      248.42     10.60 o 
  -2  37   4      239.58      302.87     15.16 o 
  -1  37   4        3.67       -7.60      7.60 o 
   0  37   4      190.73      242.80     15.15 o 
   1  37   4      339.67      292.81     31.55 o 
   2  37   4       20.84       18.36      8.05 o 
  -3  38   4      171.38      191.33      8.56 o 
  -2  38   4       89.96       87.89      8.29 o 
  -1  38   4      183.63      164.26      8.16 o 
   0  38   4      297.38      313.59     14.07 o 
   1  38   4      105.33      116.26     11.20 o 
   2  38   4      203.42      244.07     14.87 o 
  -2  39   4      240.06      231.72     16.27 o 
  -1  39   4      112.80       99.54      7.90 o 
   0  39   4      890.46     1023.15     27.84 o 
 -11   0   5      369.14      521.02     28.73 o 
  -9   0   5     2014.49     2092.53     41.42 o 
  -7   0   5      681.51      570.95     24.29 o 
  -5   0   5     6193.01     5471.61    210.72 o 
  -3   0   5     5652.14     6226.91    177.47 o 
  -1   0   5      334.88      688.80     65.03 o 
   1   0   5    17273.09    17684.56    225.48 o 
   3   0   5     1165.14     1314.91     61.57 o 
   5   0   5       17.26      -37.40     37.40 o 
   7   0   5      553.51      732.81     42.61 o 
   9   0   5       81.95      115.91     15.39 o 
 -11   1   5      260.65      314.86     42.23 o 
 -10   1   5      368.46      343.46     13.00 o 
  -9   1   5       29.24      126.64     25.95 o 
  -8   1   5     2822.04     2583.82     42.37 o 
  -7   1   5      329.90      324.47     11.04 o 
  -6   1   5     1297.99     1032.20     71.66 o 
  -5   1   5     8983.65     7979.32    180.13 o 
  -4   1   5     1997.33     1919.31     51.48 o 
  -3   1   5     8605.55    10302.10    185.27 o 
  -2   1   5      316.54      238.68     26.84 o 
  -1   1   5      863.72      727.46     89.22 o 
   0   1   5     3470.18     4015.24     58.65 o 
   1   1   5    13633.66    14528.97    153.60 o 
   2   1   5    12377.02    12325.11    147.82 o 
   3   1   5      818.44      886.56     39.69 o 
   4   1   5      604.65      540.84     59.57 o 
   5   1   5       97.43       51.46     31.83 o 
   6   1   5     3789.03     3744.74     51.17 o 
   7   1   5     1729.58     1668.63     53.82 o 
   8   1   5      619.12      566.73     38.48 o 
   9   1   5       33.61       28.38      7.76 o 
 -11   2   5      909.30     1072.90     43.79 o 
 -10   2   5        0.74       22.96      5.65 o 
  -9   2   5      128.98      131.03      6.53 o 
  -8   2   5        0.45       45.02     11.11 o 
  -7   2   5      661.13      584.01     13.43 o 
  -6   2   5      339.88      317.12     40.17 o 
  -5   2   5     1765.61     1893.67     88.82 o 
  -4   2   5        6.47        8.25      7.92 o 
  -3   2   5    28788.76    32079.65    250.83 o 
  -2   2   5      456.85      494.57     31.10 o 
  -1   2   5      338.82      531.15     23.62 o 
   0   2   5     8873.43     9555.78    209.69 o 
   1   2   5     6519.89     7422.42     94.10 o 
   2   2   5     4862.25     4889.74     84.71 o 
   3   2   5      535.33      676.64     34.39 o 
   4   2   5      183.49      169.01     29.09 o 
   5   2   5      365.60      334.65     18.94 o 
   6   2   5     1130.77     1209.83    118.61 o 
   8   2   5        2.76      109.41     15.95 o 
   9   2   5       16.41       18.79      7.37 o 
 -11   3   5     1568.89     1633.92    197.00 o 
 -10   3   5      136.81      157.47      8.02 o 
  -9   3   5       16.13       30.82      6.71 o 
  -8   3   5     1277.76     1204.69     18.20 o 
  -7   3   5     3321.27     2858.62     44.58 o 
  -6   3   5     2281.69     1980.28     98.03 o 
  -5   3   5     2592.05     2431.52    100.60 o 
  -4   3   5      760.18      686.99     28.72 o 
  -3   3   5      266.84      268.81     20.57 o 
  -2   3   5     2733.46     3277.54     51.46 o 
  -1   3   5     4367.45     5196.93    101.76 o 
   0   3   5     4456.28     3883.95    120.83 o 
   1   3   5    11191.16    12248.07    181.31 o 
   2   3   5     7575.11     7611.39    127.67 o 
   3   3   5      111.32       89.95     16.19 o 
   4   3   5       44.30       42.61     31.82 o 
   5   3   5        3.32       40.27     10.57 o 
   6   3   5      390.45      375.19     18.27 o 
   7   3   5     2045.11     2118.63     67.05 o 
   8   3   5      459.65      414.40     24.14 o 
   9   3   5       63.48      109.05     27.93 o 
 -11   4   5        0.30      188.44    136.52 o 
 -10   4   5      433.75      431.27     10.35 o 
  -9   4   5     1189.84     1116.45     16.85 o 
  -8   4   5     2838.64     2616.05     36.27 o 
  -7   4   5       32.82       26.79      6.18 o 
  -6   4   5       19.85       41.79     23.51 o 
  -5   4   5     4919.46     4760.94    140.06 o 
  -4   4   5     7287.42     7339.08    110.42 o 
  -3   4   5      497.95      527.15     66.84 o 
  -2   4   5      912.28     1163.26     59.48 o 
  -1   4   5     1341.91     1734.97     56.07 o 
   0   4   5      713.77      935.04     42.68 o 
   1   4   5     4269.34     4896.81     86.34 o 
   2   4   5       89.25       93.39     15.77 o 
   3   4   5     1058.17     1008.35     47.92 o 
   4   4   5     1535.12     1615.23     96.11 o 
   5   4   5      480.72      489.91     19.90 o 
   6   4   5      355.95      348.54     17.81 o 
   7   4   5       26.19      233.84    128.98 o 
   8   4   5       28.33       14.73      9.46 o 
   9   4   5      461.25      480.55     37.53 o 
 -11   5   5       11.32      287.86    133.42 o 
 -10   5   5      115.64      153.81     11.96 o 
  -9   5   5       78.90       78.10      6.34 o 
  -8   5   5       73.87       90.25      9.85 o 
  -7   5   5      681.59      662.92     15.27 o 
  -6   5   5      952.33      831.18     64.53 o 
  -5   5   5     9518.69     9642.22    480.20 o 
  -4   5   5    17126.14    17923.46    360.54 o 
  -3   5   5       75.93       72.07     11.87 o 
  -2   5   5     5458.83     6087.98    111.81 o 
  -1   5   5      233.88      277.04     19.51 o 
   0   5   5     9845.24     9938.21    146.95 o 
   1   5   5    10107.03    10390.33    173.27 o 
   2   5   5     2666.13     2912.38     74.59 o 
   3   5   5     2258.56     2121.57     69.30 o 
   4   5   5      414.82      438.92     44.19 o 
   5   5   5     1282.30     1256.01     26.96 o 
   6   5   5      232.99      260.91     19.03 o 
   7   5   5        4.51       -1.00      8.83 o 
   8   5   5       38.29       39.29      7.70 o 
   9   5   5      934.98      883.16     23.62 o 
 -11   6   5      767.47      798.69    104.90 o 
 -10   6   5      131.27      123.69      7.52 o 
  -9   6   5      189.74      146.81      7.76 o 
  -8   6   5      140.58      105.73      6.55 o 
  -7   6   5     2675.27     2306.36     32.81 o 
  -6   6   5      802.95      707.70     60.12 o 
  -5   6   5     2155.33     2104.35     63.74 o 
  -4   6   5     1973.86     2015.67     59.51 o 
  -3   6   5     2610.68     3181.05     67.91 o 
  -2   6   5    14019.31    15548.11    239.11 o 
  -1   6   5      534.88      398.13     24.18 o 
   0   6   5       46.69       60.75     11.91 o 
   1   6   5     2192.83     2152.35     59.30 o 
   2   6   5     1754.70     1854.22     61.31 o 
   3   6   5    10234.97     9937.31    158.31 o 
   4   6   5     1947.59     1834.44     86.99 o 
   5   6   5       25.65       65.61      8.11 o 
   6   6   5      146.98      155.92     37.36 o 
   7   6   5       15.86       11.03      7.26 o 
   8   6   5      120.70      142.38     10.96 o 
   9   6   5        6.37       59.98     20.24 o 
 -11   7   5        8.80       99.75     76.55 o 
 -10   7   5      403.39      388.54     11.50 o 
  -9   7   5       76.12      111.04     12.94 o 
  -8   7   5      140.06      116.62      6.38 o 
  -7   7   5     4185.55     3801.20     53.75 o 
  -6   7   5     2517.57     2186.53     84.84 o 
  -5   7   5       28.60       24.12     10.53 o 
  -4   7   5     4671.75     4880.89     93.58 o 
  -3   7   5     2939.03     3013.98     67.19 o 
  -2   7   5    17583.88    18599.10    202.61 o 
  -1   7   5     7655.15     8519.29    138.16 o 
   0   7   5        7.97       67.88     16.18 o 
   1   7   5     2784.56     3080.83     72.37 o 
   2   7   5      954.38      938.72     43.83 o 
   3   7   5     1703.87     1653.01     85.00 o 
   4   7   5     2159.14     2054.31    129.67 o 
   5   7   5       75.80       98.27     16.33 o 
   6   7   5      198.45      181.29     16.90 o 
   7   7   5       70.28       90.78     13.97 o 
   8   7   5      250.14      224.82     12.97 o 
   9   7   5      624.09      576.12     20.62 o 
 -11   8   5       54.66      131.32     74.29 o 
 -10   8   5        0.99       16.52      8.47 o 
  -9   8   5     3692.34     3726.10     41.59 o 
  -8   8   5      568.11      520.99     13.91 o 
  -7   8   5       24.60       21.33      4.18 o 
  -6   8   5      569.90      474.87     40.63 o 
  -5   8   5     9237.83     9581.66    213.55 o 
  -4   8   5     3260.89     3796.83     83.65 o 
  -3   8   5     7935.32     8464.07    134.32 o 
  -2   8   5     9869.00    11006.22    158.87 o 
  -1   8   5     6968.50     7141.64    128.65 o 
   0   8   5     4203.50     4793.27    109.75 o 
   1   8   5      318.42      297.55     24.36 o 
   2   8   5      957.89     1002.68     52.80 o 
   3   8   5       39.31       45.83     17.76 o 
   4   8   5      952.48      856.52     62.03 o 
   5   8   5     8102.30     7414.36    122.05 o 
   6   8   5        8.12        8.59      8.64 o 
   7   8   5       98.33       78.00      9.83 o 
   8   8   5       72.92       80.05      9.29 o 
   9   8   5      235.39      248.44     17.25 o 
 -11   9   5      453.10      465.45     22.83 o 
 -10   9   5       40.78       49.54      6.52 o 
  -9   9   5      137.71      157.54      8.28 o 
  -8   9   5        0.82        4.43      5.37 o 
  -7   9   5      844.88      844.30     15.60 o 
  -6   9   5       43.43       14.22     21.13 o 
  -5   9   5     6786.08     6909.68    174.74 o 
  -4   9   5      160.92      229.94     21.91 o 
  -3   9   5      155.01      163.31     19.95 o 
  -2   9   5       51.94       78.14     12.45 o 
  -1   9   5     1283.81     1385.27     48.24 o 
   0   9   5     2736.43     2691.32     67.76 o 
   1   9   5      886.11      831.48     39.47 o 
   2   9   5       78.51       43.31     14.38 o 
   3   9   5        4.93      128.88    119.05 o 
   4   9   5     2259.07     2006.86    188.16 o 
   5   9   5      746.90      716.49     25.06 o 
   6   9   5       17.14       23.06      7.81 o 
   7   9   5       37.65       30.63      7.21 o 
   8   9   5      127.72      123.53      8.46 o 
   9   9   5      266.65      270.02     16.66 o 
 -10  10   5      353.03      359.28     13.32 o 
  -9  10   5      965.60      900.10     22.96 o 
  -8  10   5      121.29      101.27      7.73 o 
  -7  10   5      418.44      375.07     12.55 o 
  -6  10   5      908.34      833.56     39.03 o 
  -5  10   5      206.64      275.79     25.75 o 
  -4  10   5      204.96      232.03     22.41 o 
  -3  10   5     7484.92     7002.05    201.41 o 
  -2  10   5     2350.15     2604.66    101.64 o 
  -1  10   5    10090.78    11875.33    171.35 o 
   0  10   5       49.20       36.55     11.39 o 
   1  10   5     1309.64     1064.26     45.19 o 
   2  10   5     1484.41     1449.42     64.50 o 
   3  10   5    12476.75    11593.40    516.20 o 
   4  10   5        5.61       16.72     12.13 o 
   5  10   5     3418.21     3172.70     82.05 o 
   6  10   5      157.65      147.58     10.88 o 
   7  10   5        2.81       15.84      7.48 o 
   8  10   5        5.48        6.03      6.03 o 
   9  10   5      112.20      133.26     11.82 o 
 -10  11   5      395.65      398.34     13.68 o 
  -9  11   5       18.61       27.13      6.29 o 
  -8  11   5      202.26      203.14     10.82 o 
  -7  11   5       84.84       60.91      6.92 o 
  -6  11   5     1482.06     1403.81     27.04 o 
  -5  11   5     2489.89     2521.52     74.85 o 
  -4  11   5     3946.74     4157.10     90.17 o 
  -3  11   5      461.45      521.06     33.67 o 
  -2  11   5        7.19       29.50     13.45 o 
  -1  11   5        5.76       37.90     11.38 o 
   0  11   5      694.91      752.51     38.59 o 
   1  11   5      685.73      659.24     36.79 o 
   2  11   5       44.28       38.60     14.76 o 
   3  11   5       37.14       74.44     33.80 o 
   4  11   5      983.07      915.26     39.08 o 
   5  11   5      644.73      620.56     23.60 o 
   6  11   5       56.79       42.01      7.61 o 
   7  11   5      929.29      908.29     25.60 o 
   8  11   5      103.15      102.31      7.64 o 
 -10  12   5       18.77       24.39      5.93 o 
  -9  12   5     4018.11     3904.71     55.79 o 
  -8  12   5      581.18      541.06     16.68 o 
  -7  12   5       48.28       41.58      5.77 o 
  -6  12   5        1.89       13.87      5.18 o 
  -5  12   5      184.73      189.65     26.65 o 
  -4  12   5      450.37      493.42     40.03 o 
  -3  12   5     6384.78     5877.79    161.08 o 
  -2  12   5       28.21       36.57     16.33 o 
  -1  12   5     9255.24     9663.81    162.29 o 
   0  12   5      739.43      698.61     37.83 o 
   1  12   5     3646.36     3715.72     87.96 o 
   2  12   5      379.71      281.63     31.29 o 
   3  12   5     2476.47     2058.06    113.77 o 
   4  12   5      279.89      270.42     14.96 o 
   5  12   5      588.55      526.20     23.27 o 
   6  12   5      320.71      317.45     15.01 o 
   7  12   5      111.23      123.11     11.11 o 
   8  12   5      100.35      122.07      7.95 o 
 -10  13   5       35.09       47.53      9.41 o 
  -9  13   5      196.58      191.95      9.50 o 
  -8  13   5       27.52       35.71      6.39 o 
  -7  13   5       46.78       36.46      5.81 o 
  -6  13   5     5645.24     5441.30     86.44 o 
  -5  13   5        2.62       -8.32     15.96 o 
  -4  13   5     3430.82     3526.30    106.39 o 
  -3  13   5       14.39       21.01     17.42 o 
  -2  13   5      408.44      424.73     36.51 o 
  -1  13   5     6054.79     6394.87    135.27 o 
   0  13   5    12183.86    12811.64    202.14 o 
   1  13   5       74.08      101.52     16.54 o 
   2  13   5     4836.44     4766.51    122.78 o 
   3  13   5      622.67      581.14     64.10 o 
   4  13   5        5.10       -2.82      7.63 o 
   5  13   5      274.60      231.41     13.25 o 
   6  13   5      787.47      785.05     22.20 o 
   7  13   5      297.42      335.84     15.64 o 
   8  13   5       27.12       68.74      7.45 o 
 -10  14   5     1292.00     1266.91     49.44 o 
  -9  14   5      411.73      417.25     12.80 o 
  -8  14   5       26.17       17.09      5.70 o 
  -7  14   5     2170.97     1975.50     30.44 o 
  -6  14   5      342.11      309.73     11.46 o 
  -5  14   5     2072.20     1961.01     86.96 o 
  -4  14   5     2394.80     2332.85     88.07 o 
  -3  14   5    24816.96    25145.05    515.74 o 
  -2  14   5      442.06      468.89     38.46 o 
  -1  14   5     4026.21     3932.19     92.66 o 
   0  14   5     1157.32     1047.94     48.68 o 
   1  14   5     2233.49     2169.35     69.85 o 
   2  14   5       23.98       24.23     21.19 o 
   3  14   5     4882.05     4776.60    180.12 o 
   4  14   5      897.28      835.98     24.94 o 
   5  14   5        3.15       -0.95      6.26 o 
   6  14   5      332.11      288.90     14.24 o 
   7  14   5      113.37      131.50     10.73 o 
   8  14   5      253.66      331.88     12.58 o 
 -10  15   5       14.85       18.62      7.34 o 
  -9  15   5       48.59       62.75      6.14 o 
  -8  15   5       58.10       49.78      6.44 o 
  -7  15   5      123.05      125.10      8.21 o 
  -6  15   5     7637.74     6634.98     64.67 o 
  -5  15   5     5237.21     4967.01    133.07 o 
  -4  15   5      251.59      170.25     26.48 o 
  -3  15   5      772.70      736.88     59.64 o 
  -2  15   5      923.83      882.71     53.18 o 
  -1  15   5        2.96        7.26     11.36 o 
   0  15   5     1630.49     1757.47     64.88 o 
   1  15   5      588.40      573.36     37.63 o 
   2  15   5      808.23      718.23     67.81 o 
   3  15   5       20.37       23.80     11.81 o 
   4  15   5      386.98      352.29     17.17 o 
   5  15   5      120.08      129.40     10.61 o 
   6  15   5       42.77       33.97      7.35 o 
   7  15   5       13.02       25.72      7.31 o 
   8  15   5       67.02       98.48      7.67 o 
 -10  16   5      105.60      103.19      9.93 o 
  -9  16   5     1021.05     1094.93     24.92 o 
  -8  16   5      830.45      811.90     23.15 o 
  -7  16   5      623.40      587.30     16.01 o 
  -6  16   5      673.77      658.17     21.38 o 
  -5  16   5     1290.38     1231.91     38.28 o 
  -4  16   5     1304.37     1283.01     67.84 o 
  -3  16   5     3113.40     3156.24    102.82 o 
  -2  16   5     2300.89     2177.22    133.64 o 
  -1  16   5      549.90      510.38     36.22 o 
   0  16   5      279.46      317.27     29.09 o 
   1  16   5     3644.91     3429.74    106.93 o 
   2  16   5      895.78      730.64     70.35 o 
   3  16   5     1993.13     1808.24     34.84 o 
   4  16   5       81.70       76.22     10.53 o 
   5  16   5      168.11      151.72     17.28 o 
   6  16   5      540.84      511.79     17.80 o 
   7  16   5     1159.67     1262.99     26.49 o 
   8  16   5        2.23       11.52      7.71 o 
 -10  17   5       41.17       38.42      6.99 o 
  -9  17   5      211.71      186.33     12.74 o 
  -8  17   5       42.48       46.02      6.20 o 
  -7  17   5      235.24      201.69     11.25 o 
  -6  17   5       38.80       43.46      8.00 o 
  -5  17   5      930.53      909.64     21.42 o 
  -4  17   5     1170.40     1060.62     55.22 o 
  -3  17   5     1742.40     1535.27     73.31 o 
  -2  17   5       50.29       55.52     15.93 o 
  -1  17   5      332.09      377.75     32.13 o 
   0  17   5     5781.38     5957.08    129.44 o 
   1  17   5     4901.40     5172.20    115.81 o 
   2  17   5     1169.38     1216.62     91.77 o 
   3  17   5     2453.85     2271.43     40.01 o 
   4  17   5      626.60      547.34     22.14 o 
   5  17   5      496.72      479.17     21.11 o 
   6  17   5      658.78      651.87     23.22 o 
   7  17   5      336.08      389.13     14.76 o 
   8  17   5      564.04      597.54     25.67 o 
 -10  18   5      110.95      110.97      8.86 o 
  -9  18   5      281.23      298.09     15.31 o 
  -8  18   5     1042.07      990.84     25.15 o 
  -7  18   5       10.85       20.15      6.81 o 
  -6  18   5       45.53       37.31      8.04 o 
  -5  18   5     5819.50     5929.27    119.91 o 
  -4  18   5     1143.03     1001.09     49.37 o 
  -3  18   5      230.45      255.32     40.64 o 
  -2  18   5     1230.55     1254.08     84.03 o 
  -1  18   5     1220.81     1072.92     54.41 o 
   0  18   5     2510.52     2586.58     83.47 o 
   1  18   5      114.57      108.83     19.75 o 
   2  18   5       69.69       73.42      9.08 o 
   3  18   5     1447.58     1229.03     29.79 o 
   4  18   5     1385.22     1254.88     32.42 o 
   5  18   5       12.27       21.51     11.09 o 
   6  18   5       77.17      100.84     11.02 o 
   7  18   5      173.03      204.45     14.23 o 
   8  18   5      454.82      558.65     17.24 o 
 -10  19   5       65.10       60.03     10.70 o 
  -9  19   5      575.60      609.48     34.86 o 
  -8  19   5      737.78      682.58     20.81 o 
  -7  19   5      267.09      237.35     13.88 o 
  -6  19   5     5870.58     5564.62     70.60 o 
  -5  19   5     1275.53     1308.81     54.64 o 
  -4  19   5      372.21      286.63     29.02 o 
  -3  19   5      737.00      712.90     66.24 o 
  -2  19   5      242.26      188.27     35.08 o 
  -1  19   5      166.89      141.97     22.67 o 
   0  19   5       99.21      156.13     22.11 o 
   1  19   5       41.97       52.43     14.27 o 
   2  19   5     4282.91     3870.12     55.26 o 
   3  19   5      181.86      170.13     12.60 o 
   4  19   5       61.79       63.90     10.10 o 
   5  19   5       24.10       34.14      8.89 o 
   6  19   5      480.46      458.39     19.46 o 
   7  19   5       95.92       92.12     10.37 o 
   8  19   5     1188.18     1372.48     33.61 o 
  -9  20   5       60.80       65.10      8.33 o 
  -8  20   5      147.71      144.95     12.67 o 
  -7  20   5      248.45      227.73     16.33 o 
  -6  20   5       96.39      101.25     12.17 o 
  -5  20   5       78.87       81.05     12.67 o 
  -4  20   5       29.30       32.07      9.13 o 
  -3  20   5      292.79      265.48     34.15 o 
  -2  20   5     3202.40     2792.13    129.48 o 
  -1  20   5      330.83      302.31     30.73 o 
   0  20   5     1461.50     1472.66     66.15 o 
   1  20   5      519.46      520.76     21.63 o 
   2  20   5       82.33       81.42      8.50 o 
   3  20   5      152.62      155.24     13.63 o 
   4  20   5       22.74       11.24      6.85 o 
   5  20   5        0.20       -1.49      8.27 o 
   6  20   5     2284.69     2344.81     40.79 o 
   7  20   5      649.76      712.38     22.04 o 
  -9  21   5      235.57      221.76     12.10 o 
  -8  21   5     1781.48     1777.95     37.67 o 
  -7  21   5       72.64       85.49     11.19 o 
  -6  21   5      434.44      386.82     20.16 o 
  -5  21   5        8.25       30.10      9.45 o 
  -4  21   5     5161.71     4858.77     89.55 o 
  -3  21   5      862.07      768.61     22.31 o 
  -2  21   5      268.65      214.26     15.03 o 
  -1  21   5      840.66      787.43     25.06 o 
   0  21   5    13263.60    12992.05    114.94 o 
   1  21   5      698.06      624.66     17.90 o 
   2  21   5      426.08      422.81     14.30 o 
   3  21   5       71.05       70.66      8.44 o 
   4  21   5      234.09      230.41     13.37 o 
   5  21   5        1.79        1.48      7.54 o 
   6  21   5       29.30       41.07      8.57 o 
   7  21   5       16.37       11.66      5.51 o 
  -9  22   5       89.74      100.55     10.71 o 
  -8  22   5        7.24       13.13      7.22 o 
  -7  22   5       99.03      113.39     12.02 o 
  -6  22   5       57.79       51.85      9.78 o 
  -5  22   5       21.32       13.03      8.12 o 
  -4  22   5       55.28       38.17      9.58 o 
  -3  22   5     1286.36     1273.23     33.12 o 
  -2  22   5     2813.07     2608.05     74.96 o 
  -1  22   5      381.06      371.15     16.83 o 
   0  22   5      574.00      563.17     19.01 o 
   1  22   5       12.14        8.50      6.43 o 
   2  22   5      123.90      135.42      9.68 o 
   3  22   5      300.65      293.05     13.22 o 
   4  22   5       28.69       26.38      7.94 o 
   5  22   5      188.43      200.06     14.07 o 
   6  22   5       75.53       77.52      9.45 o 
   7  22   5      188.25      180.96     15.64 o 
  -9  23   5        4.11        0.82      8.30 o 
  -8  23   5      371.31      400.55     20.74 o 
  -7  23   5        0.36        3.43      7.97 o 
  -6  23   5     1572.94     1522.86     38.16 o 
  -5  23   5       10.82        4.72      8.24 o 
  -4  23   5      339.03      335.14     16.51 o 
  -3  23   5     5654.29     5625.66     85.26 o 
  -2  23   5     6515.64     6311.60    139.42 o 
  -1  23   5     6589.68     6347.37     79.80 o 
   0  23   5      880.94      799.44     23.51 o 
   1  23   5     1117.36     1028.99     23.95 o 
   2  23   5     2089.00     2048.68     39.98 o 
   3  23   5      221.52      193.12     10.97 o 
   4  23   5      383.68      347.41     16.38 o 
   5  23   5       17.01       12.44      7.77 o 
   6  23   5      150.93      143.95     10.85 o 
   7  23   5        0.83       -2.54      6.12 o 
  -9  24   5      286.18      281.15     16.39 o 
  -8  24   5      186.97      210.16     14.98 o 
  -7  24   5      465.54      423.20     20.01 o 
  -6  24   5       20.44        7.71      7.76 o 
  -5  24   5      563.55      511.57     28.64 o 
  -4  24   5     1136.75     1155.96     29.83 o 
  -3  24   5     1047.25     1068.05     28.50 o 
  -2  24   5      195.01      190.97     39.74 o 
  -1  24   5      435.37      438.56     48.17 o 
   0  24   5      211.33      188.64     12.77 o 
   1  24   5     2505.77     2296.64     36.94 o 
   2  24   5      436.63      408.01     14.92 o 
   3  24   5      592.35      564.97     17.30 o 
   4  24   5      442.50      397.99     16.58 o 
   5  24   5       98.36      113.35     11.27 o 
   6  24   5        2.71        5.07      5.47 o 
   7  24   5      256.83      300.85     18.27 o 
  -9  25   5      122.28      153.81     14.19 o 
  -8  25   5      681.67      794.41     25.83 o 
  -7  25   5      828.93      906.47     28.21 o 
  -6  25   5       97.87       97.74     11.04 o 
  -5  25   5      620.22      560.90     33.27 o 
  -4  25   5     1154.28     1231.18     48.21 o 
  -3  25   5      234.41      253.28     15.87 o 
  -2  25   5      186.41      182.32     17.80 o 
  -1  25   5      338.64      321.05     22.36 o 
   0  25   5     1464.08     1303.78     32.93 o 
   1  25   5       49.49       64.30      9.98 o 
   2  25   5       17.03       11.66      7.08 o 
   3  25   5     2452.89     2322.59     38.33 o 
   4  25   5      292.71      269.35     13.71 o 
   5  25   5        0.05        1.80      6.90 o 
   6  25   5     1105.78     1208.67     25.43 o 
  -8  26   5       97.75      126.17     12.60 o 
  -7  26   5     1324.90     1575.77     44.02 o 
  -6  26   5       19.12       14.04      7.19 o 
  -5  26   5     1605.57     1722.25     36.67 o 
  -4  26   5     3278.83     3358.32     49.77 o 
  -3  26   5      407.75      424.38     31.91 o 
  -2  26   5     2685.91     2546.30     78.68 o 
  -1  26   5     1408.70     1404.69     68.00 o 
   0  26   5       55.63       54.79     12.37 o 
   1  26   5       17.20       25.20      9.90 o 
   2  26   5     1206.50     1211.42     27.42 o 
   3  26   5     1082.96     1139.28     25.31 o 
   4  26   5      670.65      598.19     22.01 o 
   5  26   5       74.66       61.53      7.27 o 
   6  26   5       77.06       95.51      8.40 o 
  -8  27   5      472.29      527.43     25.69 o 
  -7  27   5      200.33      227.05     11.43 o 
  -6  27   5      558.00      603.72     22.47 o 
  -5  27   5        1.62        8.69      7.08 o 
  -4  27   5      511.07      485.95     17.16 o 
  -3  27   5      422.05      451.16     19.91 o 
  -2  27   5      393.60      367.36     23.41 o 
  -1  27   5       53.71       37.52     10.78 o 
   0  27   5       44.86       72.84     19.70 o 
   1  27   5     1496.41     1529.74    106.67 o 
   2  27   5     4600.07     4335.56     44.36 o 
   3  27   5      835.98      811.39     17.63 o 
   4  27   5       18.15        9.79      6.40 o 
   5  27   5       84.49      104.94      9.51 o 
   6  27   5       25.95       34.47      4.78 o 
  -8  28   5       44.49       63.61      7.85 o 
  -7  28   5      222.72      205.86     10.09 o 
  -6  28   5      256.16      262.22     15.00 o 
  -5  28   5       26.81       44.96      8.22 o 
  -4  28   5     1728.28     1679.35     30.05 o 
  -3  28   5     2732.48     2730.22     75.90 o 
  -2  28   5     1761.35     1569.40     45.31 o 
  -1  28   5      358.15      327.54     22.56 o 
   0  28   5       23.51       76.70     33.46 o 
   1  28   5     2089.41     1905.94     39.65 o 
   2  28   5       90.95       90.53      8.01 o 
   3  28   5       17.85       40.67      5.95 o 
   4  28   5        5.99        1.18      5.33 o 
   5  28   5       32.48       20.63      6.33 o 
   6  28   5       13.48        4.42      4.91 o 
  -7  29   5      947.13     1265.36     37.39 o 
  -6  29   5        7.37        6.61      6.80 o 
  -5  29   5       32.92       38.05      7.49 o 
  -4  29   5        3.97        9.86      5.45 o 
  -3  29   5      412.93      448.70     30.07 o 
  -2  29   5      226.75      218.80     18.27 o 
  -1  29   5      185.64      168.74     17.07 o 
   0  29   5      779.58      752.85     32.30 o 
   1  29   5        1.51        2.27      7.40 o 
   2  29   5      869.53      994.62     23.39 o 
   3  29   5     3469.11     3588.51     62.36 o 
   4  29   5       30.15       23.48      5.56 o 
   5  29   5       12.77       36.22      6.25 o 
  -7  30   5      131.28      142.44     11.16 o 
  -6  30   5       45.14       58.04      6.45 o 
  -5  30   5      444.25      432.54     15.12 o 
  -4  30   5      279.83      251.27     13.97 o 
  -3  30   5      653.11      709.44     41.50 o 
  -2  30   5       12.35       18.40      9.73 o 
  -1  30   5      173.83      159.43     16.30 o 
   0  30   5       16.49       35.84     30.81 o 
   1  30   5      170.27      148.40     12.66 o 
   2  30   5      644.13      633.46     18.16 o 
   3  30   5     1597.94     1655.93     44.30 o 
   4  30   5       17.80       12.01      4.67 o 
   5  30   5       10.49        8.20      4.65 o 
  -7  31   5        0.02       -7.11      7.11 o 
  -6  31   5      158.67      191.64      9.01 o 
  -5  31   5       18.06       23.38      5.87 o 
  -4  31   5       10.29        2.93      6.97 o 
  -3  31   5      290.49      271.49     18.67 o 
  -2  31   5      259.47      269.31     19.44 o 
  -1  31   5      133.07      136.46     15.79 o 
   0  31   5        4.74       18.84      9.68 o 
   1  31   5      439.38      451.97     19.02 o 
   2  31   5      244.49      217.24     10.95 o 
   3  31   5       49.91       35.87      5.73 o 
   4  31   5       41.44       30.67      5.82 o 
   5  31   5       30.32       11.97      8.75 o 
  -6  32   5       46.12       49.82      5.32 o 
  -5  32   5        3.40        5.78      5.65 o 
  -4  32   5       64.77       43.21      6.67 o 
  -3  32   5     1175.67     1106.11     33.92 o 
  -2  32   5     1271.07     1340.22     60.88 o 
  -1  32   5      431.14      461.43     24.41 o 
   0  32   5       19.24       19.20      9.19 o 
   1  32   5      189.85      264.62     57.17 o 
   2  32   5        2.67       -2.13      5.10 o 
   3  32   5      176.62      176.27     10.48 o 
   4  32   5       64.22       57.88      6.12 o 
  -6  33   5       24.35       19.92      3.79 o 
  -5  33   5       25.17       26.43      5.88 o 
  -4  33   5       72.15       87.59      8.42 o 
  -3  33   5      655.95      620.85     24.81 o 
  -2  33   5      277.28      276.10     18.52 o 
  -1  33   5       67.21       67.57     14.28 o 
   0  33   5        8.27       14.87      8.94 o 
   1  33   5       17.18       20.54      8.51 o 
   2  33   5      194.25      213.00     11.87 o 
   3  33   5       87.38       95.29      8.92 o 
   4  33   5      189.15      199.72     16.62 o 
  -6  34   5      262.30      268.26     17.17 o 
  -5  34   5      897.94     1060.10     20.15 o 
  -4  34   5       23.60       35.48      7.05 o 
  -3  34   5      120.79      120.38     11.51 o 
  -2  34   5      171.50      154.06     13.97 o 
  -1  34   5      241.45      214.15     16.41 o 
   0  34   5        8.93        7.29      8.50 o 
   1  34   5       12.04       19.41     12.33 o 
   2  34   5       18.05       17.04      6.32 o 
   3  34   5       93.20       82.94     22.07 o 
  -5  35   5       27.92       52.00      7.36 o 
  -4  35   5       38.15       27.90      8.15 o 
  -3  35   5        4.15       -3.92     11.52 o 
  -2  35   5      749.14      716.90     25.00 o 
  -1  35   5        8.02       -2.15      8.05 o 
   0  35   5      337.62      355.22     18.38 o 
   1  35   5       40.72       22.08      7.20 o 
   2  35   5       19.16        6.58      6.19 o 
   3  35   5        7.59        7.42      5.92 o 
  -4  36   5        6.60        3.28      4.25 o 
  -3  36   5      199.51      265.30     22.10 o 
  -2  36   5      266.25      263.18     14.93 o 
  -1  36   5      728.01      735.13     20.94 o 
   0  36   5      127.35      122.56     11.23 o 
   1  36   5      159.01      150.22     10.93 o 
  -4  37   5       78.67      125.53     10.34 o 
  -3  37   5      234.30      225.34      8.01 o 
  -2  37   5      254.47      277.91     10.64 o 
  -1  37   5      619.12      560.28     14.24 o 
   0  37   5      273.44      252.46     13.40 o 
   1  37   5        4.48        9.45      4.91 o 
   2  37   5       13.32       20.94      6.60 o 
  -2  38   5       47.64       47.72      6.37 o 
  -1  38   5        1.68       -1.67      8.39 o 
   0  38   5      406.82      465.49     22.27 o 
   1  38   5        1.21       -0.66      5.25 o 
 -10   0   6     3138.15     3051.07     43.58 o 
  -8   0   6     1130.12     1118.13     33.47 o 
  -6   0   6        8.84       69.62     30.50 o 
  -4   0   6    14689.64    16304.12    324.02 o 
  -2   0   6      516.04      869.76     77.41 o 
   0   0   6    10420.60    10791.89    203.39 o 
   2   0   6    46182.43    46666.91    593.90 o 
   4   0   6       32.25      -30.28     30.28 o 
   6   0   6      153.05      210.88     22.63 o 
   8   0   6      162.53      216.99     24.63 o 
 -10   1   6      682.81      799.68     56.35 o 
  -9   1   6     1119.32     1111.72     19.51 o 
  -8   1   6      154.32      177.97      9.86 o 
  -7   1   6      129.32      106.68      7.01 o 
  -6   1   6     1082.04      986.41     87.32 o 
  -5   1   6     2970.06     2723.42    112.26 o 
  -4   1   6     1651.35     1781.10     56.06 o 
  -3   1   6      102.10      161.08     24.45 o 
  -2   1   6      927.46     1114.26     62.54 o 
  -1   1   6     3732.26     4369.36    126.79 o 
   0   1   6      498.22      506.13     33.85 o 
   1   1   6       84.90       91.45     13.11 o 
   2   1   6    12070.38    11718.79    141.00 o 
   3   1   6       19.88       51.89     20.75 o 
   4   1   6       67.29       18.63     32.56 o 
   5   1   6      426.64      416.06     21.76 o 
   6   1   6       10.93       78.18     34.40 o 
   7   1   6      305.03      383.86     20.81 o 
   8   1   6      205.71      604.43    373.99 o 
   9   1   6       55.78       65.92      6.94 o 
 -10   2   6       75.19      106.55      7.62 o 
  -9   2   6      131.81      168.02     13.85 o 
  -8   2   6       27.67       22.32      5.07 o 
  -7   2   6      323.09      285.96      9.75 o 
  -6   2   6       79.05       65.95     21.21 o 
  -5   2   6     1407.43     1419.63     81.23 o 
  -4   2   6     1285.89     1345.67     48.31 o 
  -3   2   6      853.57      902.15     55.13 o 
  -2   2   6       25.17       43.25     16.36 o 
  -1   2   6     3263.09     3411.24    111.03 o 
   0   2   6     8638.25     9612.63    192.57 o 
   1   2   6     4088.41     4290.93    112.91 o 
   2   2   6    13064.36    13669.44    265.21 o 
   3   2   6       47.22       68.27     15.32 o 
   4   2   6       18.23      -44.08     79.77 o 
   5   2   6      190.78      188.89     16.14 o 
   6   2   6      486.54      503.90     19.54 o 
   7   2   6      271.98      306.78     15.12 o 
   8   2   6     2910.84     2691.63     51.31 o 
   9   2   6        0.05        2.75      6.70 o 
 -10   3   6      438.06      414.62     23.28 o 
  -9   3   6        8.89       10.61      4.67 o 
  -8   3   6      843.64      779.54     16.47 o 
  -7   3   6       76.64       81.46      6.16 o 
  -6   3   6     4656.75     3977.45    143.64 o 
  -5   3   6     1160.11     1286.96     77.32 o 
  -4   3   6     1853.03     1895.56     56.92 o 
  -3   3   6      672.20      891.31     39.72 o 
  -2   3   6      100.83      182.03     27.48 o 
  -1   3   6      355.48      334.33     37.22 o 
   0   3   6     1874.74     1899.53     68.73 o 
   1   3   6      250.63      267.59     23.34 o 
   2   3   6    11615.44    12221.17    229.56 o 
   3   3   6        2.22        6.21     11.26 o 
   4   3   6      114.83      128.73     28.78 o 
   5   3   6     1400.02     1311.45     47.46 o 
   6   3   6      162.18      253.37     31.12 o 
   7   3   6       42.69       90.53     10.35 o 
   8   3   6      358.72      873.07    307.56 o 
   9   3   6       24.53       27.51      7.76 o 
 -10   4   6     1324.68     1301.09     20.06 o 
  -9   4   6       31.55       34.67      4.95 o 
  -8   4   6      112.55      101.98      6.58 o 
  -7   4   6      778.46      697.19     14.84 o 
  -6   4   6       23.03       50.95     17.44 o 
  -5   4   6     1151.40     1071.05     71.58 o 
  -4   4   6    13780.09    14905.05    159.61 o 
  -3   4   6      269.95      436.61     29.70 o 
  -2   4   6      532.74      649.95     40.31 o 
  -1   4   6    10914.92    11523.72    227.31 o 
   0   4   6     1921.06     2115.44     82.52 o 
   1   4   6     1044.80      985.30     42.30 o 
   2   4   6     8834.17     9239.70    140.36 o 
   3   4   6      752.92      612.32     40.30 o 
   4   4   6        0.67       49.85     26.34 o 
   5   4   6      506.88      582.70     35.62 o 
   6   4   6      929.83     1004.06     35.40 o 
   7   4   6      261.62      242.61     13.79 o 
   8   4   6      438.87      540.81     23.77 o 
 -10   5   6      198.41      264.31     13.08 o 
  -9   5   6       24.23       27.85      4.72 o 
  -8   5   6      157.25      137.32      7.30 o 
  -7   5   6       94.30       94.88      7.22 o 
  -6   5   6     1064.92      903.04     69.10 o 
  -5   5   6     3612.51     3491.55    150.39 o 
  -4   5   6      652.40      650.58     31.40 o 
  -3   5   6      408.04      529.85     30.92 o 
  -2   5   6     7898.73     8786.84    180.21 o 
  -1   5   6     1387.92     1805.72     62.69 o 
   0   5   6     1150.49     1378.06     58.23 o 
   1   5   6     5230.00     5899.50    139.57 o 
   2   5   6     1019.00     1290.22     53.97 o 
   3   5   6        2.64       52.48     17.20 o 
   4   5   6      927.62      908.32     24.93 o 
   5   5   6     1151.16     1110.60     49.21 o 
   6   5   6       25.75      157.94     94.72 o 
   7   5   6      175.31      167.38     12.40 o 
   8   5   6      109.46      186.20     29.74 o 
 -10   6   6      207.95      247.64     10.31 o 
  -9   6   6      324.94      291.16     10.41 o 
  -8   6   6      284.26      247.22      9.32 o 
  -7   6   6     2412.75     2539.41    119.00 o 
  -6   6   6       26.99       -9.85     13.31 o 
  -5   6   6      743.00      716.92     39.91 o 
  -4   6   6       58.03       71.95     14.27 o 
  -3   6   6     5006.12     5363.41     96.67 o 
  -2   6   6      401.71      486.91     36.62 o 
  -1   6   6      231.88      294.19     22.40 o 
   0   6   6     1998.88     1911.74     68.82 o 
   1   6   6     2031.38     2099.03     76.18 o 
   2   6   6      430.37      419.57     31.65 o 
   3   6   6      770.64      745.64     53.94 o 
   4   6   6      163.64      156.93     24.51 o 
   5   6   6      595.18      596.56     23.72 o 
   6   6   6      109.71      116.06     39.00 o 
   7   6   6      146.85      145.95     10.12 o 
   8   6   6     1724.85     1668.03     28.26 o 
 -10   7   6      642.94      669.69     15.64 o 
  -9   7   6      340.05      377.39     11.49 o 
  -8   7   6      455.77      418.84     10.92 o 
  -7   7   6      145.45      105.64      6.39 o 
  -6   7   6     1635.93     1553.01    134.64 o 
  -5   7   6        7.04       -4.46     10.43 o 
  -4   7   6       91.22      101.52     15.76 o 
  -3   7   6      377.04      397.23     27.38 o 
  -2   7   6     1899.26     1889.13     70.58 o 
  -1   7   6      214.22      324.14     23.98 o 
   0   7   6      236.48      374.21     27.79 o 
   1   7   6     1485.26     1754.10     70.45 o 
   2   7   6      446.57      404.10     37.02 o 
   3   7   6        4.72        3.01     13.40 o 
   4   7   6     4219.47     3747.27     58.55 o 
   5   7   6      833.77      807.82     27.28 o 
   6   7   6      845.04      813.28     49.59 o 
   7   7   6       92.21      114.92      9.28 o 
   8   7   6      282.49      279.73     14.85 o 
 -10   8   6     1332.33     1220.14     36.22 o 
  -9   8   6       14.91       30.89      6.69 o 
  -8   8   6      225.01      178.88      8.00 o 
  -7   8   6      688.68      626.98     12.67 o 
  -6   8   6     1875.27     1866.12     26.96 o 
  -5   8   6      565.34      508.77     34.87 o 
  -4   8   6      492.17      424.41     30.46 o 
  -3   8   6     1023.45     1081.34     44.46 o 
  -2   8   6       75.16       52.00     12.05 o 
  -1   8   6     1235.59     1717.60     88.63 o 
   0   8   6      819.74      867.60     41.69 o 
   1   8   6      934.08      916.14     52.06 o 
   2   8   6      581.79      556.96     42.66 o 
   3   8   6     1843.13     1894.02    107.62 o 
   4   8   6     1478.35     1392.53     36.28 o 
   5   8   6       39.45       41.52      8.08 o 
   6   8   6     1116.31     1097.17     49.00 o 
   7   8   6      151.21      134.60      9.54 o 
   8   8   6      342.57      357.01     13.54 o 
 -10   9   6      111.69      163.17     11.99 o 
  -9   9   6     1861.30     1861.35     47.58 o 
  -8   9   6       30.25       29.81      4.80 o 
  -7   9   6        4.60       17.25      4.62 o 
  -6   9   6      868.36      873.61     17.44 o 
  -5   9   6        3.06        0.19      8.64 o 
  -4   9   6        7.50       18.67     10.58 o 
  -3   9   6      171.67      143.67     20.34 o 
  -2   9   6      577.93      633.28     29.04 o 
  -1   9   6      521.56      597.27     33.81 o 
   0   9   6        2.92       46.23     13.97 o 
   1   9   6      609.76      669.55     45.05 o 
   2   9   6       32.68       51.74     13.73 o 
   3   9   6     5336.41     4994.23    319.81 o 
   4   9   6       34.32       56.73      8.36 o 
   5   9   6       17.54       16.58      6.91 o 
   6   9   6       51.86       72.96     13.51 o 
   7   9   6       25.45       18.94      5.82 o 
   8   9   6       48.98       50.58      6.77 o 
 -10  10   6        1.05        5.45      5.85 o 
  -9  10   6        2.06       15.08      5.15 o 
  -8  10   6       93.62       84.30      6.48 o 
  -7  10   6     1235.27     1155.76     22.05 o 
  -6  10   6     3953.18     3948.97     66.40 o 
  -5  10   6     3286.86     2889.94     87.02 o 
  -4  10   6      156.52      146.94     17.74 o 
  -3  10   6      380.58      425.73     32.81 o 
  -2  10   6     4505.43     4567.46    115.40 o 
  -1  10   6      271.66      408.13     29.45 o 
   0  10   6     8185.05     9153.22    175.12 o 
   1  10   6      296.39      331.33     28.21 o 
   2  10   6      233.61      236.26     29.13 o 
   3  10   6       15.23       34.79     24.01 o 
   4  10   6     3923.35     3598.46     65.41 o 
   5  10   6        8.00       28.73      7.77 o 
   6  10   6        6.55       -0.28      7.73 o 
   7  10   6       82.66       66.32      8.58 o 
   8  10   6      418.08      432.00     13.80 o 
 -10  11   6      282.39      302.43     13.93 o 
  -9  11   6       57.42       64.26      6.47 o 
  -8  11   6      423.40      398.58     14.60 o 
  -7  11   6      482.96      405.16     13.49 o 
  -6  11   6       80.46       94.32     12.03 o 
  -5  11   6     1135.47     1076.69     61.56 o 
  -4  11   6     1166.40     1007.75     58.62 o 
  -3  11   6       38.14        1.74     28.93 o 
  -2  11   6       20.16       75.60     15.29 o 
  -1  11   6      253.66      265.08     24.91 o 
   0  11   6      352.91      384.20     30.05 o 
   1  11   6      529.65      561.99     36.55 o 
   2  11   6        5.83        5.41     16.31 o 
   3  11   6     9137.92     8416.14    145.39 o 
   4  11   6      719.25      660.38     22.97 o 
   5  11   6     1200.68     1055.59     26.72 o 
   6  11   6       90.70       66.18      9.83 o 
   7  11   6       24.53       14.81      6.22 o 
   8  11   6       25.71       28.94      5.75 o 
 -10  12   6      428.52      419.53     51.60 o 
  -9  12   6      523.16      543.14     14.28 o 
  -8  12   6       12.32      245.25    116.19 o 
  -7  12   6      103.19       99.44      7.59 o 
  -6  12   6      115.64       85.72      6.83 o 
  -5  12   6     3938.01     3660.99    180.95 o 
  -4  12   6      214.77      168.48     26.38 o 
  -3  12   6      248.38      291.77     43.82 o 
  -2  12   6     3796.14     3910.52    143.01 o 
  -1  12   6     2980.03     3009.66     80.92 o 
   0  12   6     2597.91     2671.52     77.50 o 
   1  12   6      301.48      392.20     31.84 o 
   2  12   6     1700.78     1636.12     75.11 o 
   3  12   6      340.37      354.78     14.68 o 
   4  12   6     3823.08     3450.04     65.71 o 
   5  12   6      688.24      621.49     21.01 o 
   6  12   6      137.75      132.17     12.34 o 
   7  12   6       93.92      106.88      9.48 o 
   8  12   6      520.74      581.36     14.16 o 
 -10  13   6      171.44      154.19     13.77 o 
  -9  13   6      410.43      446.68     13.10 o 
  -8  13   6     1062.93      929.23     21.33 o 
  -7  13   6      485.12      388.77     13.41 o 
  -6  13   6     1698.98     1436.36     29.65 o 
  -5  13   6        6.01       12.11      8.99 o 
  -4  13   6      119.70      156.47     26.43 o 
  -3  13   6     2620.05     2424.60    111.13 o 
  -2  13   6      182.13      122.74     19.65 o 
  -1  13   6      445.25      556.98     36.73 o 
   0  13   6     3715.19     3701.45     93.22 o 
   1  13   6      682.22      686.85     41.14 o 
   2  13   6     4560.73     4676.83    127.97 o 
   3  13   6     4490.89     4128.96     57.31 o 
   4  13   6      763.24      806.08     23.43 o 
   5  13   6      112.22       99.61      8.86 o 
   6  13   6        8.09        1.31      7.02 o 
   7  13   6       46.16       74.85      8.71 o 
   8  13   6      270.61      324.81     18.42 o 
 -10  14   6        9.62       17.16     14.83 o 
  -9  14   6       11.29       44.37     10.04 o 
  -8  14   6       65.10       68.53      7.45 o 
  -7  14   6      308.08      290.69     11.81 o 
  -6  14   6     3811.31     3513.72     59.30 o 
  -5  14   6     5780.76     5562.52     70.85 o 
  -4  14   6     3074.85     2867.15    102.78 o 
  -3  14   6       29.66       61.29     26.36 o 
  -2  14   6     3407.56     3301.31     89.12 o 
  -1  14   6      284.72      347.34     30.15 o 
   0  14   6      291.95      319.18     29.12 o 
   1  14   6      343.57      433.54     98.15 o 
   2  14   6       93.70       99.13     29.12 o 
   3  14   6      166.90      312.65     64.38 o 
   4  14   6     3727.66     3236.33     45.14 o 
   5  14   6      276.44      261.90     12.89 o 
   6  14   6      230.72      214.46     13.82 o 
   7  14   6      457.85      492.77     16.38 o 
   8  14   6      881.81     1004.77     29.92 o 
 -10  15   6      609.13      636.37     21.35 o 
  -9  15   6       69.77       58.45      7.20 o 
  -8  15   6      444.01      424.80     13.76 o 
  -7  15   6      100.84       69.34      7.02 o 
  -6  15   6      477.54      442.33     13.98 o 
  -5  15   6     4392.59     4229.55    118.33 o 
  -4  15   6     1181.68     1027.28     62.79 o 
  -3  15   6     2466.62     2431.38    115.56 o 
  -2  15   6      303.58      363.70     30.86 o 
  -1  15   6      292.00      384.06     32.55 o 
   0  15   6      106.41      107.89     18.22 o 
   1  15   6     1289.20     1342.03     59.36 o 
   2  15   6      183.51      211.88     41.10 o 
   3  15   6     3158.37     2939.42     49.54 o 
   4  15   6     2712.70     2500.31     40.83 o 
   5  15   6      714.46      686.96     21.48 o 
   6  15   6       22.99       31.81      6.67 o 
   7  15   6        1.15       15.56      6.01 o 
   8  15   6       25.76       22.62      7.95 o 
 -10  16   6     1146.27     1225.65     27.73 o 
  -9  16   6        3.62        4.91      5.08 o 
  -8  16   6      390.17      358.36     13.83 o 
  -7  16   6       95.37      101.47      7.84 o 
  -6  16   6        7.92       19.20      6.10 o 
  -5  16   6     5565.31     5179.79    161.76 o 
  -4  16   6       20.32       18.51     15.39 o 
  -3  16   6     1296.74     1241.45     86.00 o 
  -2  16   6      810.56      876.44     48.88 o 
  -1  16   6     3098.02     3606.30    142.01 o 
   0  16   6     3394.75     3700.81    146.20 o 
   1  16   6       12.10       28.16     12.10 o 
   2  16   6       28.83       30.70     11.91 o 
   3  16   6      192.99      173.41     11.85 o 
   4  16   6     2127.93     1951.39     51.10 o 
   5  16   6       76.96       47.70      8.27 o 
   6  16   6       54.40       64.50      9.25 o 
   7  16   6      131.16      140.04     12.26 o 
   8  16   6      403.11      376.19     17.44 o 
 -10  17   6       15.66       36.03     13.49 o 
  -9  17   6      441.45      437.22     17.69 o 
  -8  17   6       33.93       16.17      6.18 o 
  -7  17   6      286.49      224.15     13.58 o 
  -6  17   6       66.24       65.92     10.13 o 
  -5  17   6     2139.10     2052.16    112.99 o 
  -4  17   6     1020.25      836.23     23.18 o 
  -3  17   6     2644.67     2630.50     99.36 o 
  -2  17   6        2.46       16.82     13.26 o 
  -1  17   6      435.38      542.63     39.67 o 
   0  17   6      463.49      590.68     41.08 o 
   1  17   6        5.46       34.73     16.70 o 
   2  17   6     2280.37     1907.21     31.82 o 
   3  17   6       12.18       15.18      6.55 o 
   4  17   6       48.12       34.76      7.82 o 
   5  17   6      958.11      947.20     28.81 o 
   6  17   6       13.84        6.89      7.72 o 
   7  17   6      449.51      503.16     15.54 o 
 -10  18   6       78.18       73.89      7.50 o 
  -9  18   6       13.53       14.32      6.23 o 
  -8  18   6      100.07      100.14     11.12 o 
  -7  18   6       73.16       72.18     10.46 o 
  -6  18   6       99.95       92.33     11.75 o 
  -5  18   6      390.59      410.59     36.29 o 
  -4  18   6       86.15       93.91     11.62 o 
  -3  18   6      278.09      199.34     29.02 o 
  -2  18   6        9.83        4.53     12.95 o 
  -1  18   6      267.22      213.29     26.55 o 
   0  18   6     5203.64     5150.64    120.39 o 
   1  18   6      270.87      269.27     16.29 o 
   2  18   6     3952.13     3860.97     45.61 o 
   3  18   6     1083.41      960.65     25.40 o 
   4  18   6      138.48      131.73     10.84 o 
   5  18   6       98.15      106.76     21.46 o 
   6  18   6      270.73      253.57     14.63 o 
   7  18   6      121.65      139.35      8.99 o 
  -9  19   6       32.91       30.38      6.60 o 
  -8  19   6      290.45      308.16     17.06 o 
  -7  19   6      287.82      302.52     18.15 o 
  -6  19   6        8.45       20.95      9.98 o 
  -5  19   6      425.29      387.85     26.50 o 
  -4  19   6     2700.84     2554.03     63.97 o 
  -3  19   6     1527.87     1502.43     31.44 o 
  -2  19   6      382.49      340.61     39.25 o 
  -1  19   6     1172.46     1224.20     61.08 o 
   0  19   6      420.09      372.99     22.94 o 
   1  19   6     1072.90     1033.49     24.78 o 
   2  19   6     4826.07     4484.88     49.74 o 
   3  19   6      226.41      223.52     13.80 o 
   4  19   6      274.39      240.23     14.05 o 
   5  19   6      652.34      650.43     23.71 o 
   6  19   6        9.11       10.18      6.87 o 
   7  19   6      773.71      910.75     18.65 o 
  -9  20   6       29.44       36.82      6.93 o 
  -8  20   6       51.57       49.91      8.82 o 
  -7  20   6     1366.03     1314.75     34.98 o 
  -6  20   6      173.75      162.30     14.03 o 
  -5  20   6       23.15       16.28      8.94 o 
  -4  20   6       12.17       20.07     11.86 o 
  -3  20   6     1564.46     1593.90     29.36 o 
  -2  20   6     1141.94     1134.40     32.18 o 
  -1  20   6     1192.90     1179.12     40.51 o 
   0  20   6      549.27      490.34     20.32 o 
   1  20   6     1604.83     1486.48     44.31 o 
   2  20   6       23.88       37.31      7.12 o 
   3  20   6       39.92       29.05      7.39 o 
   4  20   6      442.84      439.41     17.94 o 
   5  20   6      289.68      295.34     16.90 o 
   6  20   6      582.86      622.75     21.69 o 
   7  20   6      772.23      877.30     19.15 o 
  -9  21   6     1170.66     1348.83     25.98 o 
  -8  21   6      331.88      339.31     16.91 o 
  -7  21   6      148.90      177.82     11.79 o 
  -6  21   6     1435.82     1286.09     39.58 o 
  -5  21   6     1326.85     1225.71     74.30 o 
  -4  21   6      848.13      905.77     26.19 o 
  -3  21   6        8.76       17.97      8.22 o 
  -2  21   6      435.74      424.89     21.27 o 
  -1  21   6      883.92      854.55     35.63 o 
   0  21   6        1.49      -12.23     12.23 o 
   1  21   6     4181.40     4089.61     47.99 o 
   2  21   6     4596.32     4107.69     65.97 o 
   3  21   6      347.41      332.12     14.02 o 
   4  21   6       43.16       58.47      9.68 o 
   5  21   6       33.56       34.99      8.95 o 
   6  21   6       30.50       23.04      7.14 o 
   7  21   6     2039.15     2264.51     34.60 o 
  -9  22   6      109.57      104.79      8.20 o 
  -8  22   6      316.91      322.92     16.06 o 
  -7  22   6     1305.93     1478.58     44.45 o 
  -6  22   6       62.50       63.15     10.32 o 
  -5  22   6      857.38      795.41     36.49 o 
  -4  22   6      470.22      480.82     17.27 o 
  -3  22   6      196.63      186.10     16.61 o 
  -2  22   6       23.85       22.59      9.18 o 
  -1  22   6       41.49       46.16     13.08 o 
   0  22   6       42.19       31.49      7.13 o 
   1  22   6      175.74      138.28     10.96 o 
   2  22   6     1154.98      994.26     22.74 o 
   3  22   6      323.19      332.33     13.73 o 
   4  22   6       77.02       59.64      8.41 o 
   5  22   6       37.53       44.18      9.12 o 
   6  22   6      331.94      380.89     18.00 o 
   7  22   6       82.26       65.79      6.55 o 
  -9  23   6        0.41        2.12      4.87 o 
  -8  23   6       67.05       64.00     10.12 o 
  -7  23   6      828.96      847.16     26.75 o 
  -6  23   6       73.47       62.44     10.06 o 
  -5  23   6      174.27      185.09     16.96 o 
  -4  23   6      608.23      568.66     18.67 o 
  -3  23   6     1486.31     1417.20     34.02 o 
  -2  23   6      392.92      376.07     21.48 o 
  -1  23   6       21.52        7.34      8.67 o 
   0  23   6       24.69       38.32      9.04 o 
   1  23   6     1739.19     1686.45     32.11 o 
   2  23   6     1224.83     1121.61     24.90 o 
   3  23   6      216.24      214.32     11.50 o 
   4  23   6       21.86       28.48      7.44 o 
   5  23   6      244.29      250.57     14.54 o 
   6  23   6        1.01       -0.23     11.21 o 
  -9  24   6      800.34      945.80     48.02 o 
  -8  24   6      161.39      175.91     13.64 o 
  -7  24   6      425.82      426.17     15.50 o 
  -6  24   6      111.68      115.05     12.02 o 
  -5  24   6      174.07      174.20     24.11 o 
  -4  24   6       18.76        4.01      6.12 o 
  -3  24   6      916.92      909.30     27.57 o 
  -2  24   6       26.39       28.66     10.11 o 
  -1  24   6      104.46       90.18     10.44 o 
   0  24   6      241.03      229.38     15.62 o 
   1  24   6      331.71      325.16     15.33 o 
   2  24   6     1125.15      998.98     22.88 o 
   3  24   6      179.31      177.92     10.78 o 
   4  24   6      235.63      253.59     13.41 o 
   5  24   6      445.97      495.35     18.58 o 
   6  24   6      443.04      491.22     12.39 o 
  -8  25   6      464.60      514.92     20.22 o 
  -7  25   6       69.41       74.79      7.52 o 
  -6  25   6     1484.69     1552.69     36.29 o 
  -5  25   6      793.47      830.19     34.54 o 
  -4  25   6       46.81       62.25      9.16 o 
  -3  25   6     1653.81     1590.10     39.60 o 
  -2  25   6       30.47       40.73     11.58 o 
  -1  25   6       14.75       10.70     11.45 o 
   0  25   6      324.65      297.49     17.30 o 
   1  25   6        4.48        1.60      7.33 o 
   2  25   6        1.70        8.31      6.33 o 
   3  25   6     1796.72     1814.46     40.40 o 
   4  25   6      310.07      303.91     13.83 o 
   5  25   6      471.98      462.36     18.78 o 
   6  25   6      313.41      342.32     16.46 o 
  -8  26   6       26.98       41.24      6.29 o 
  -7  26   6      478.13      593.75     16.61 o 
  -6  26   6       42.01       43.29      7.20 o 
  -5  26   6      338.93      385.30     17.84 o 
  -4  26   6     1179.65     1267.16     30.67 o 
  -3  26   6      252.74      271.47     20.08 o 
  -2  26   6      398.49      406.29     38.41 o 
  -1  26   6     1218.03     1118.37     40.00 o 
   0  26   6       16.75       33.21      8.90 o 
   1  26   6      788.78      803.81     22.57 o 
   2  26   6      751.52      769.30     22.05 o 
   3  26   6     1880.82     1783.63     27.96 o 
   4  26   6       14.09        4.44      6.08 o 
   5  26   6      213.30      226.01      8.95 o 
   6  26   6      242.71      216.80     14.29 o 
  -8  27   6      172.17      170.17     10.21 o 
  -7  27   6       83.17      133.86      8.24 o 
  -6  27   6     1055.52     1214.39     25.40 o 
  -5  27   6      251.35      279.51     23.50 o 
  -4  27   6      572.11      668.65     19.45 o 
  -3  27   6     1213.86     1075.45     37.64 o 
  -2  27   6     1292.54     1148.38     39.46 o 
  -1  27   6      520.54      492.41     26.86 o 
   0  27   6      174.15      131.40     15.96 o 
   1  27   6     3171.29     3003.67     41.76 o 
   2  27   6      245.30      290.03     12.46 o 
   3  27   6      111.02       99.50      7.29 o 
   4  27   6       90.13       85.33      7.15 o 
   5  27   6        1.36       -5.79      5.79 o 
  -8  28   6        8.80       17.98      5.60 o 
  -7  28   6      132.32      145.04      7.86 o 
  -6  28   6      444.05      520.35     16.23 o 
  -5  28   6      846.55      948.40     25.05 o 
  -4  28   6      121.17      117.29      9.10 o 
  -3  28   6     2234.50     2261.27     52.30 o 
  -2  28   6       94.04       89.64     13.42 o 
  -1  28   6     1047.81     1000.56     36.93 o 
   0  28   6       23.84       32.26     10.32 o 
   1  28   6      407.64      404.21     19.03 o 
   2  28   6       26.39       17.17      5.78 o 
   3  28   6        5.26        9.69      4.43 o 
   4  28   6      116.37       93.71      9.03 o 
   5  28   6      286.90      316.71     16.54 o 
  -7  29   6       93.68      103.08      7.88 o 
  -6  29   6       51.65       69.88      6.91 o 
  -5  29   6      131.66      144.02     10.68 o 
  -4  29   6       54.84       74.39      7.56 o 
  -3  29   6     1256.72     1199.72     37.45 o 
  -2  29   6       52.73       36.46     10.17 o 
  -1  29   6        1.15      144.16    138.61 o 
   0  29   6      124.90      119.26     14.93 o 
   1  29   6      258.47      292.78     16.35 o 
   2  29   6      682.15      693.72     20.70 o 
   3  29   6      199.42      185.76      9.90 o 
   4  29   6        5.36        7.23      6.20 o 
   5  29   6      144.66      150.26     12.38 o 
  -7  30   6     1287.55     1609.87     36.54 o 
  -6  30   6       18.79       20.74      4.90 o 
  -5  30   6      137.26      157.53      9.35 o 
  -4  30   6     1343.75     1444.81     45.69 o 
  -3  30   6       98.98      108.19     13.68 o 
  -2  30   6     2590.22     2534.50     77.12 o 
  -1  30   6     1240.20     1257.76     39.48 o 
   0  30   6      173.59      151.15     15.86 o 
   1  30   6       18.25       22.04      9.56 o 
   2  30   6      469.28      446.61     19.51 o 
   3  30   6     1002.55     1016.63     29.59 o 
   4  30   6      233.22      210.46     12.34 o 
  -6  31   6      209.48      253.02      9.28 o 
  -5  31   6       45.90       67.58      5.80 o 
  -4  31   6      233.92      245.86     15.47 o 
  -3  31   6       39.38       38.74     14.04 o 
  -2  31   6       42.43       40.12     11.17 o 
  -1  31   6        4.42       -1.74     12.33 o 
   0  31   6       50.17       68.30     11.92 o 
   1  31   6      155.62      125.36     13.65 o 
   2  31   6      149.07      136.76     10.66 o 
   3  31   6       49.82       23.11      5.87 o 
   4  31   6       46.77       20.27     17.13 o 
  -6  32   6        1.67        4.86      3.62 o 
  -5  32   6      211.10      228.92      9.42 o 
  -4  32   6      158.60      167.28     12.27 o 
  -3  32   6      435.02      451.43     21.61 o 
  -2  32   6        3.62        7.37      8.36 o 
  -1  32   6      219.30      253.26     18.29 o 
   0  32   6       93.13       85.18     16.41 o 
   1  32   6       10.98       16.66     25.01 o 
   2  32   6      134.81      118.75      9.05 o 
   3  32   6      159.74      138.01      6.88 o 
  -6  33   6      206.45      248.50     17.69 o 
  -5  33   6       97.54       76.30      6.46 o 
  -4  33   6      107.66      115.95      8.13 o 
  -3  33   6      144.63      160.07     32.28 o 
  -2  33   6     1258.74     1258.10     34.98 o 
  -1  33   6      705.35      711.94     30.77 o 
   0  33   6      156.29      151.67     14.18 o 
   1  33   6       12.38       14.42      8.48 o 
   2  33   6       41.76       35.32      5.59 o 
   3  33   6      244.07      192.08     15.27 o 
  -5  34   6      107.07      133.20      9.83 o 
  -4  34   6      176.51      197.87     10.73 o 
  -3  34   6      268.53      243.02     11.72 o 
  -2  34   6      108.10      120.66      9.55 o 
  -1  34   6      609.27      694.51     19.31 o 
   0  34   6      568.66      640.66     33.28 o 
   1  34   6      454.03      440.92     18.93 o 
   2  34   6        2.28       -1.20     12.62 o 
  -5  35   6      622.48      750.57     34.30 o 
  -4  35   6      264.67      347.23     15.08 o 
  -3  35   6        2.41       -1.44      4.60 o 
  -2  35   6       95.34       90.13      7.91 o 
  -1  35   6      148.34      171.32     12.52 o 
   0  35   6      460.42      435.30     18.70 o 
   1  35   6      127.47      110.36      9.79 o 
   2  35   6      165.59      188.17     14.65 o 
  -4  36   6       85.83       99.52      7.80 o 
  -3  36   6        8.48        9.44      4.14 o 
  -2  36   6      324.71      365.37     12.19 o 
  -1  36   6       65.39       61.86     22.63 o 
   0  36   6        8.39        3.15     11.25 o 
   1  36   6        4.44       -4.48      4.83 o 
  -3  37   6        1.14       18.98      8.26 o 
  -2  37   6        0.12      124.08    101.56 o 
  -1  37   6      250.74      249.81     12.31 o 
   0  37   6      147.28      183.87     10.16 o 
  -9   0   7       18.97       21.94      7.22 o 
  -7   0   7       58.53       30.18      7.60 o 
  -5   0   7     1382.90     1615.51    130.36 o 
  -3   0   7    16158.21    18461.88    378.38 o 
  -1   0   7       99.23       78.81     30.53 o 
   1   0   7    10938.76    11731.67    335.67 o 
   3   0   7       17.20       37.92     24.92 o 
   5   0   7      201.03      219.94     25.02 o 
 -10   1   7       30.74      122.38     14.42 o 
  -9   1   7       64.09       55.53      6.35 o 
  -8   1   7     1348.56     1165.55     22.39 o 
  -7   1   7      303.32      249.11     10.41 o 
  -6   1   7      115.09      108.53      7.56 o 
  -5   1   7     3597.21     3048.77    125.64 o 
  -4   1   7    23654.45    24159.74    757.99 o 
  -3   1   7      582.94      966.37    112.36 o 
  -2   1   7     5518.75     5978.67    156.95 o 
  -1   1   7      185.79      251.24     34.52 o 
   0   1   7      923.32     1015.97     69.36 o 
   1   1   7     4541.96     5298.23    233.48 o 
   2   1   7     9592.38     9280.41    176.47 o 
   3   1   7      317.92      372.52     39.83 o 
   4   1   7     2780.05     2513.64     37.72 o 
   5   1   7      215.35      211.77     28.89 o 
   6   1   7        1.22       -1.70      6.96 o 
   7   1   7     1038.75     1048.48     46.43 o 
   8   1   7      383.46      449.11     18.90 o 
 -10   2   7       39.10      102.45     27.86 o 
  -9   2   7        1.38        7.32      4.87 o 
  -8   2   7       29.31       51.58      7.34 o 
  -7   2   7      114.19      117.70      8.71 o 
  -6   2   7       86.15      141.62     55.47 o 
  -5   2   7      310.62      308.83     42.73 o 
  -4   2   7      215.94      332.21     31.22 o 
  -3   2   7    17372.34    18709.04    271.13 o 
  -2   2   7        1.82       16.08     52.66 o 
  -1   2   7     1003.05     1114.47     70.50 o 
   0   2   7      515.78      503.66     41.18 o 
   1   2   7      435.08      556.25     57.79 o 
   2   2   7      210.21      419.11    157.74 o 
   3   2   7     2580.20     2645.23     84.17 o 
   4   2   7      172.99      480.84     62.81 o 
   5   2   7        1.72       45.41     54.31 o 
   6   2   7        3.96       -1.94      6.88 o 
   7   2   7      790.45     1146.76     32.18 o 
   8   2   7        0.81      148.10     30.58 o 
 -10   3   7      196.77      228.31     12.80 o 
  -9   3   7       52.32       50.66      6.03 o 
  -8   3   7      483.69      432.92     12.73 o 
  -7   3   7     2036.97     1815.06     27.20 o 
  -6   3   7     1049.40      960.13     18.27 o 
  -5   3   7     2490.88     2084.41    103.42 o 
  -4   3   7     6025.33     6389.82    128.61 o 
  -3   3   7      365.10      423.63     58.95 o 
  -2   3   7      159.73      153.59     30.31 o 
  -1   3   7      311.71      332.61     40.29 o 
   0   3   7      921.56      789.52     61.42 o 
   1   3   7     1770.33     1835.95     95.34 o 
   2   3   7     4168.89     4183.96    117.66 o 
   3   3   7      673.71      698.39     76.81 o 
   4   3   7     3614.82     3168.17     61.62 o 
   5   3   7       35.09      130.49     16.22 o 
   6   3   7       18.66        3.20      8.69 o 
   7   3   7      356.96      426.38     19.23 o 
   8   3   7      661.99      735.52     51.29 o 
 -10   4   7      133.46      152.33     10.99 o 
  -9   4   7       57.95       67.16      7.08 o 
  -8   4   7       31.31       24.01      5.09 o 
  -7   4   7     4901.07     4693.90     55.12 o 
  -6   4   7      231.37      220.11      9.30 o 
  -5   4   7        9.61       13.14     20.51 o 
  -4   4   7     2237.00     2456.08     71.67 o 
  -3   4   7     1109.10     1132.08     55.09 o 
  -2   4   7      209.10      254.60     35.29 o 
  -1   4   7     1198.26     1250.48     76.09 o 
   0   4   7     2201.01     2203.35    152.34 o 
   1   4   7     1643.90     1623.39     91.81 o 
   2   4   7      193.26      214.26     34.28 o 
   3   4   7      610.26      675.52     85.55 o 
   4   4   7       95.89      196.89     41.99 o 
   5   4   7      899.89     1068.28     28.54 o 
   6   4   7       20.70       35.45     12.67 o 
   7   4   7       29.06       24.35     10.16 o 
   8   4   7      544.24      658.70     28.64 o 
 -10   5   7      409.69      471.85     17.07 o 
  -9   5   7      575.73      636.42     22.33 o 
  -8   5   7      174.08      192.67      9.28 o 
  -7   5   7     3080.47     2815.07     42.22 o 
  -6   5   7        6.07       28.42      4.88 o 
  -5   5   7     1542.85     1533.54     69.76 o 
  -4   5   7      945.06      789.25     41.57 o 
  -3   5   7      549.68      425.10     30.40 o 
  -2   5   7     1809.35     1990.66    106.36 o 
  -1   5   7     8406.96     8958.41    201.41 o 
   0   5   7        6.93       24.68     17.45 o 
   1   5   7      334.26      329.04     43.15 o 
   2   5   7     2601.77     2686.40     95.26 o 
   3   5   7       31.97       17.14      8.50 o 
   4   5   7     3970.96     3424.84     65.05 o 
   5   5   7     1560.15     1711.60     41.83 o 
   6   5   7      545.10      479.31     23.80 o 
   7   5   7       36.19       46.91     10.60 o 
   8   5   7      777.10      883.20     24.02 o 
 -10   6   7      348.93      332.81     14.39 o 
  -9   6   7     1505.82     1599.57     34.60 o 
  -8   6   7     1255.07     1075.25     19.35 o 
  -7   6   7       34.57       64.32      5.90 o 
  -6   6   7     2182.51     2097.85     25.94 o 
  -5   6   7      555.09      548.74     42.36 o 
  -4   6   7     1604.71     1636.21     72.02 o 
  -3   6   7     1715.13     1882.10     62.42 o 
  -2   6   7        9.92       21.40     14.60 o 
  -1   6   7    24555.11    25234.76    644.00 o 
   0   6   7     4464.13     4720.36    162.98 o 
   1   6   7      790.81      969.67     70.38 o 
   2   6   7      198.43      161.81     25.81 o 
   3   6   7      320.69      297.00     15.80 o 
   4   6   7      237.00      227.52     25.53 o 
   5   6   7      408.56      450.90     25.44 o 
   6   6   7       66.74      154.77     12.75 o 
   7   6   7      750.58      793.07     18.25 o 
   8   6   7      180.38      267.15     14.04 o 
 -10   7   7      111.00      123.66      9.34 o 
  -9   7   7      475.68      485.62     15.22 o 
  -8   7   7       50.41       70.39      5.84 o 
  -7   7   7      125.00      145.95      9.13 o 
  -6   7   7      230.59      250.70     11.44 o 
  -5   7   7      962.97      842.76     46.28 o 
  -4   7   7        9.63        3.12     10.90 o 
  -3   7   7      463.48      454.80     31.63 o 
  -2   7   7     1019.15     1222.63     74.91 o 
  -1   7   7       66.80      122.45     22.10 o 
   0   7   7      130.84      168.37     32.29 o 
   1   7   7     1166.36     1113.85     59.96 o 
   2   7   7     1815.21     1647.35     76.26 o 
   3   7   7     2241.62     1975.97     37.30 o 
   4   7   7     1344.66     1090.40     30.89 o 
   5   7   7       54.22       80.15     14.17 o 
   6   7   7       30.03       43.92      9.18 o 
   7   7   7       47.25       96.32     13.66 o 
   8   7   7      540.24      547.61     25.16 o 
 -10   8   7       79.08       69.89      6.58 o 
  -9   8   7       86.14       79.27      8.23 o 
  -8   8   7      792.50      757.04     19.30 o 
  -7   8   7     7106.82     6467.03    117.94 o 
  -6   8   7     1820.09     1769.61     25.06 o 
  -5   8   7     5906.49     5636.53    155.86 o 
  -4   8   7      725.67      768.30     43.13 o 
  -3   8   7     4179.94     4495.52    135.38 o 
  -2   8   7       63.55      117.47     20.51 o 
  -1   8   7     1455.43     1462.52     68.35 o 
   0   8   7     1099.38     1192.80     78.98 o 
   1   8   7     1616.16     1558.46     78.49 o 
   2   8   7      385.12      344.76     36.28 o 
   3   8   7       57.34      102.44     11.65 o 
   4   8   7      591.65      541.04     19.83 o 
   5   8   7     1765.13     1528.57     37.14 o 
   6   8   7      368.89      328.10     16.47 o 
   7   8   7      389.21      404.21     15.18 o 
   8   8   7       51.66       70.10     11.81 o 
 -10   9   7      164.63      177.49     10.87 o 
  -9   9   7      121.57      117.71      7.30 o 
  -8   9   7      160.87      142.50      7.91 o 
  -7   9   7      155.50      164.55      8.28 o 
  -6   9   7      415.61      422.00     11.93 o 
  -5   9   7        7.29       28.91     17.04 o 
  -4   9   7     1588.02     1740.84     97.05 o 
  -3   9   7      276.79      395.29     29.80 o 
  -2   9   7      109.52      110.52     20.32 o 
  -1   9   7     6092.22     6181.18    142.21 o 
   0   9   7        6.02        9.95     14.07 o 
   1   9   7     3353.80     3247.96    165.10 o 
   2   9   7     2893.62     2676.31     98.01 o 
   3   9   7      393.11      350.28     17.02 o 
   4   9   7      739.18      635.09     21.57 o 
   5   9   7      279.80      252.26     17.03 o 
   6   9   7      337.34      283.76     13.70 o 
   7   9   7      200.83      211.98     11.81 o 
   8   9   7      292.30      285.94     11.94 o 
 -10  10   7       65.96       88.45      8.43 o 
  -9  10   7        6.32        4.77      5.39 o 
  -8  10   7      159.23      183.99      8.66 o 
  -7  10   7     2416.48     2544.75     60.75 o 
  -6  10   7      688.53      668.36     16.13 o 
  -5  10   7       59.20       15.89     13.77 o 
  -4  10   7      538.11      547.02     45.37 o 
  -3  10   7        7.19       16.21     15.59 o 
  -2  10   7      544.95      492.76     41.54 o 
  -1  10   7     9529.41     9413.04    178.08 o 
   0  10   7     1328.54     1365.78     68.34 o 
   1  10   7     1588.34     1500.21     71.52 o 
   2  10   7      475.15      507.83     45.07 o 
   3  10   7        2.37       15.13      6.87 o 
   4  10   7      692.57      627.84     21.45 o 
   5  10   7       76.91       76.51     11.57 o 
   6  10   7       36.98       30.76      6.79 o 
   7  10   7     1610.36     1623.85     27.75 o 
 -10  11   7      597.37      642.39     23.24 o 
  -9  11   7       52.34       56.90      6.98 o 
  -8  11   7     1048.02     1004.36     22.35 o 
  -7  11   7       72.28       79.93      7.47 o 
  -6  11   7       68.24      825.93    122.64 o 
  -5  11   7     7021.12     6531.56    146.93 o 
  -4  11   7      121.16       79.34     19.55 o 
  -3  11   7       36.44       44.01     26.99 o 
  -2  11   7      606.82      573.64     45.04 o 
  -1  11   7      272.12      284.99     33.00 o 
   0  11   7     1129.11     1161.52     64.55 o 
   1  11   7       56.35       56.58     22.12 o 
   2  11   7      529.66      572.39     46.60 o 
   3  11   7       62.25       53.94      8.29 o 
   4  11   7        2.19       -4.20      6.69 o 
   5  11   7      447.13      383.74     20.12 o 
   6  11   7        0.15       -1.59      6.69 o 
   7  11   7      143.21      156.37     10.21 o 
 -10  12   7     1027.60     1129.96     29.84 o 
  -9  12   7       90.23       95.09      8.37 o 
  -8  12   7     1239.71     1229.24     39.66 o 
  -7  12   7     2097.88     1993.90     45.38 o 
  -6  12   7       41.55       55.10      6.11 o 
  -5  12   7     3018.13     3007.39     70.89 o 
  -4  12   7      356.99      328.20     36.65 o 
  -3  12   7    10788.05    10989.24    242.14 o 
  -2  12   7     1984.41     2137.07     87.06 o 
  -1  12   7       14.35       13.44     12.03 o 
   0  12   7       11.11        9.43     15.16 o 
   1  12   7     7209.74     7165.90    197.90 o 
   2  12   7      963.46      934.73     22.44 o 
   3  12   7       10.33       35.59      7.62 o 
   4  12   7     1005.00      817.74     24.21 o 
   5  12   7     3067.83     2994.81     55.07 o 
   6  12   7        3.82       12.51      7.26 o 
   7  12   7      985.41     1013.71     20.81 o 
 -10  13   7      142.72      142.36      9.31 o 
  -9  13   7      266.82      266.31     12.30 o 
  -8  13   7       35.56       41.15      8.37 o 
  -7  13   7      228.03      243.36     17.11 o 
  -6  13   7     1755.24     1715.04     25.95 o 
  -5  13   7     1850.39     1789.42     35.90 o 
  -4  13   7       59.93       29.97     15.45 o 
  -3  13   7      353.64      398.67     49.44 o 
  -2  13   7     3763.59     3879.67    119.24 o 
  -1  13   7      879.75      799.91     54.32 o 
   0  13   7       73.14      138.03     20.21 o 
   1  13   7      133.65      237.55     31.45 o 
   2  13   7     2991.29     2968.81     40.11 o 
   3  13   7     1221.41     1070.82     26.26 o 
   4  13   7      450.51      416.73     18.42 o 
   5  13   7       19.11       47.01      7.92 o 
   6  13   7      113.75      119.98     10.75 o 
   7  13   7       31.18       54.51      7.01 o 
 -10  14   7     1279.40     1446.92    104.73 o 
  -9  14   7      252.87      256.97     11.95 o 
  -8  14   7     1655.45     1444.78     44.76 o 
  -7  14   7      140.87      131.40     12.03 o 
  -6  14   7      537.96      493.23     16.46 o 
  -5  14   7      526.96      584.76     22.83 o 
  -4  14   7     1185.32     1098.56     42.02 o 
  -3  14   7       54.73       35.71     19.90 o 
  -2  14   7     1826.01     1916.82     85.23 o 
  -1  14   7      222.87      136.47     24.60 o 
   0  14   7      738.90      738.52     45.37 o 
   1  14   7     2015.23     2204.33     90.99 o 
   2  14   7       27.80       29.86     10.57 o 
   3  14   7      908.87      705.28     22.10 o 
   4  14   7      283.02      246.17     14.23 o 
   5  14   7     1822.79     1662.43     33.06 o 
   6  14   7      241.92      220.85     12.82 o 
   7  14   7     1873.16     2054.44     33.67 o 
 -10  15   7      888.19      887.04     22.70 o 
  -9  15   7      784.97      873.27     26.28 o 
  -8  15   7      370.51      355.47     17.47 o 
  -7  15   7      572.39      555.11     19.66 o 
  -6  15   7      287.80      308.08     25.80 o 
  -5  15   7       52.14       64.24     10.49 o 
  -4  15   7      108.78       79.11     16.95 o 
  -3  15   7      174.90      166.33     32.46 o 
  -2  15   7     1634.13     1712.21     81.24 o 
  -1  15   7       90.81       50.03     17.62 o 
   0  15   7     4286.72     4168.02    126.07 o 
   1  15   7     1131.27     1218.95     49.09 o 
   2  15   7      791.28      759.26     22.73 o 
   3  15   7      609.77      609.44     27.81 o 
   4  15   7       44.62       59.09      9.18 o 
   5  15   7      480.31      488.55     18.59 o 
   6  15   7      116.24      120.69     13.51 o 
   7  15   7       45.49       66.15      8.52 o 
 -10  16   7     2218.44     2427.62     50.23 o 
  -9  16   7       16.12       20.33      5.25 o 
  -8  16   7      112.14      131.83     10.16 o 
  -7  16   7      166.42      158.87     11.17 o 
  -6  16   7      124.63      143.13     10.71 o 
  -5  16   7     3532.17     3280.72     92.22 o 
  -4  16   7     1495.95     1488.44     36.62 o 
  -3  16   7      408.08      412.41     27.99 o 
  -2  16   7      682.20      609.98     50.22 o 
  -1  16   7     4679.74     4577.27    134.13 o 
   0  16   7     3004.76     2990.84     92.52 o 
   1  16   7     2927.49     2740.54     59.84 o 
   2  16   7     1958.85     1775.40     31.92 o 
   3  16   7       17.43       18.96      7.71 o 
   4  16   7     1048.44      973.83     26.14 o 
   5  16   7     1485.96     1460.85     30.40 o 
   6  16   7     1391.37     1548.64     30.50 o 
   7  16   7      511.38      604.25     21.66 o 
 -10  17   7       12.22       50.04      9.79 o 
  -9  17   7       30.89       20.44      6.05 o 
  -8  17   7       16.25       24.80      6.42 o 
  -7  17   7      530.64      490.59     18.18 o 
  -6  17   7       10.52        8.55      5.99 o 
  -5  17   7     3578.15     3442.76    178.76 o 
  -4  17   7     3992.22     3943.11     81.29 o 
  -3  17   7        1.60       -7.19     10.32 o 
  -2  17   7      770.79      832.08     58.73 o 
  -1  17   7        1.02       -4.56     18.67 o 
   0  17   7       15.87       30.08     10.20 o 
   1  17   7      350.59      337.90     13.92 o 
   2  17   7     3348.37     3096.59     75.89 o 
   3  17   7      310.02      272.76     14.98 o 
   4  17   7        6.86       15.63      7.41 o 
   5  17   7       75.52       71.87      9.16 o 
   6  17   7       66.49       77.48     10.73 o 
   7  17   7      273.81      324.00     12.33 o 
 -10  18   7       78.09      103.92     10.81 o 
  -9  18   7        3.24        6.22      6.01 o 
  -8  18   7     1171.22     1075.95     29.44 o 
  -7  18   7      802.09      835.80     23.15 o 
  -6  18   7       42.62       36.51      7.13 o 
  -5  18   7       38.45       41.54     10.59 o 
  -4  18   7      206.21      205.45     11.65 o 
  -3  18   7        3.29      -12.82     16.34 o 
  -2  18   7     1988.18     2053.36     67.74 o 
  -1  18   7     2321.94     2421.09     46.64 o 
   0  18   7     1816.56     1666.20     37.83 o 
   1  18   7      316.20      258.37     12.61 o 
   2  18   7     1391.51     1330.32     29.42 o 
   3  18   7        3.29       11.26      7.21 o 
   4  18   7      644.89      624.92     20.92 o 
   5  18   7       49.28       47.68      8.20 o 
   6  18   7      169.92      184.66     11.65 o 
   7  18   7      878.53      972.56     30.06 o 
  -9  19   7      410.03      452.58     15.98 o 
  -8  19   7      481.44      456.84     19.35 o 
  -7  19   7      909.04      880.95     23.42 o 
  -6  19   7     2578.57     2365.30     39.09 o 
  -5  19   7       71.36       85.79     12.81 o 
  -4  19   7       13.29       35.69      8.25 o 
  -3  19   7      192.67      186.10     15.40 o 
  -2  19   7     1717.64     1845.61     43.31 o 
  -1  19   7       13.95        3.48      9.28 o 
   0  19   7      312.47      298.34     13.90 o 
   1  19   7      215.82      152.46     10.60 o 
   2  19   7     1018.91      878.76     24.47 o 
   3  19   7      119.23      132.58      9.60 o 
   4  19   7      763.54      708.45     21.97 o 
   5  19   7       64.69       49.59      8.31 o 
   6  19   7        1.50        3.53      5.99 o 
   7  19   7      394.37      445.53     43.54 o 
  -9  20   7      149.24      143.75      9.45 o 
  -8  20   7        3.12        3.19      6.82 o 
  -7  20   7       14.45       17.44      6.40 o 
  -6  20   7     1338.37     1300.30     29.11 o 
  -5  20   7      379.57      376.57     22.88 o 
  -4  20   7     2484.19     2593.42     45.09 o 
  -3  20   7      275.22      276.97     13.35 o 
  -2  20   7       95.58      114.87     15.97 o 
  -1  20   7      192.03      182.31     14.66 o 
   0  20   7      328.96      309.08     23.88 o 
   1  20   7     2717.90     2537.26     39.30 o 
   2  20   7      731.69      619.85     22.12 o 
   3  20   7      633.06      592.55     18.17 o 
   4  20   7       27.50       53.10      9.05 o 
   5  20   7      833.22      830.87     24.97 o 
   6  20   7      123.18      133.47      9.49 o 
  -9  21   7      532.33      560.89     15.89 o 
  -8  21   7       46.83       57.76      8.44 o 
  -7  21   7      107.14      118.33      9.47 o 
  -6  21   7      385.01      319.85     14.99 o 
  -5  21   7      436.98      418.30     24.60 o 
  -4  21   7     2488.02     2506.72     38.57 o 
  -3  21   7      106.30      101.88      9.62 o 
  -2  21   7     1348.05     1418.82     42.29 o 
  -1  21   7       16.88       11.32      8.82 o 
   0  21   7       85.79       83.82      9.83 o 
   1  21   7     1473.39     1286.71     28.48 o 
   2  21   7     1420.08     1285.94     26.13 o 
   3  21   7       43.36       39.47      7.20 o 
   4  21   7     3631.55     3522.74     46.55 o 
   5  21   7      956.20     1014.13     28.87 o 
   6  21   7      866.12      981.77     21.11 o 
  -9  22   7       22.13       17.05      4.73 o 
  -8  22   7      536.58      510.05     22.01 o 
  -7  22   7      107.44      104.07     10.44 o 
  -6  22   7        0.71        4.59      5.90 o 
  -5  22   7      545.90      485.94     25.49 o 
  -4  22   7     2445.30     2659.48     47.05 o 
  -3  22   7      117.99       99.18     12.22 o 
  -2  22   7       56.53       57.35     11.15 o 
  -1  22   7      448.43      389.27     24.71 o 
   0  22   7       24.81       17.21      6.15 o 
   1  22   7       44.25       47.89      8.44 o 
   2  22   7     1071.41     1010.02     23.24 o 
   3  22   7      263.36      275.75     12.66 o 
   4  22   7      831.06      841.86     22.43 o 
   5  22   7       14.62       17.41      7.02 o 
   6  22   7      130.62      101.35      8.72 o 
  -9  23   7        1.91       21.56     20.69 o 
  -8  23   7      193.73      224.19     14.57 o 
  -7  23   7        0.03       -0.54      5.26 o 
  -6  23   7      827.70      852.80     22.85 o 
  -5  23   7      215.77      232.27     17.72 o 
  -4  23   7     2957.15     3097.58     41.96 o 
  -3  23   7      849.68      836.80     26.91 o 
  -2  23   7     1259.77     1239.72     42.31 o 
  -1  23   7      151.18      162.27     17.87 o 
   0  23   7       23.39       24.98      6.78 o 
   1  23   7     4193.10     3990.82     49.52 o 
   2  23   7      383.13      312.25     13.64 o 
   3  23   7     1760.01     1676.63     32.39 o 
   4  23   7     1621.27     1518.79     34.55 o 
   5  23   7      103.96      100.41      7.99 o 
   6  23   7      116.58      111.12      6.63 o 
  -8  24   7      196.53      187.81     13.05 o 
  -7  24   7        2.95        0.26      5.13 o 
  -6  24   7       65.55       69.61      8.47 o 
  -5  24   7      251.12      282.07     19.60 o 
  -4  24   7     1170.31     1202.87     26.16 o 
  -3  24   7      497.80      546.72     22.03 o 
  -2  24   7      140.07      127.23     16.09 o 
  -1  24   7      619.74      577.23     29.29 o 
   0  24   7       76.44      363.26     40.55 o 
   1  24   7       20.35       24.59      7.20 o 
   2  24   7     1087.36     1097.75     23.75 o 
   3  24   7        2.28       -3.66      5.69 o 
   4  24   7      328.06      334.46     12.25 o 
   5  24   7      126.61      151.69      9.62 o 
   6  24   7      107.73       94.65     10.13 o 
  -8  25   7      269.26      359.81     13.04 o 
  -7  25   7      294.32      339.99     12.83 o 
  -6  25   7      268.46      290.73     13.30 o 
  -5  25   7       43.28       31.32      9.24 o 
  -4  25   7     5190.12     5607.06     96.32 o 
  -3  25   7      127.92      136.78     12.45 o 
  -2  25   7      773.21      715.54     31.91 o 
  -1  25   7        3.81        4.83      9.77 o 
   0  25   7      583.39      569.78     18.33 o 
   1  25   7       88.12      120.94     10.58 o 
   2  25   7     3720.76     3603.57     40.91 o 
   3  25   7      172.04      158.67      9.47 o 
   4  25   7      237.35      262.19     13.87 o 
   5  25   7       71.68       67.26      8.30 o 
  -8  26   7       24.88        8.54      4.37 o 
  -7  26   7      227.97      286.07     11.23 o 
  -6  26   7      568.13      600.87     17.85 o 
  -5  26   7      163.69      197.77     15.46 o 
  -4  26   7      544.24      540.46     20.60 o 
  -3  26   7       32.75       36.20     10.86 o 
  -2  26   7      868.26      778.52     32.89 o 
  -1  26   7      993.49     1004.50     37.47 o 
   0  26   7       13.56        3.17      8.13 o 
   1  26   7      871.23      858.68     22.88 o 
   2  26   7     1808.74     1757.13     31.50 o 
   3  26   7       17.36       16.47      6.68 o 
   4  26   7      135.84      143.36      7.07 o 
   5  26   7       39.77       47.91      6.18 o 
  -8  27   7      283.02      329.55     10.17 o 
  -7  27   7       25.19       28.41      4.76 o 
  -6  27   7      143.23      156.27      9.50 o 
  -5  27   7        1.49       -1.68      6.14 o 
  -4  27   7     1931.67     2134.58     44.37 o 
  -3  27   7     1171.52     1118.45     37.57 o 
  -2  27   7       14.17       13.29      9.37 o 
  -1  27   7        0.82       -1.13      9.33 o 
   0  27   7      263.72      228.37     19.41 o 
   1  27   7      513.77      514.46     17.64 o 
   2  27   7      273.18      305.54     11.93 o 
   3  27   7       22.18       20.12      5.99 o 
   4  27   7      121.62      131.98      9.13 o 
   5  27   7      146.19      158.95     12.35 o 
  -7  28   7       12.92       19.05      3.95 o 
  -6  28   7       32.72       27.24      5.36 o 
  -5  28   7        2.79        1.72      5.52 o 
  -4  28   7      123.29      141.21     11.37 o 
  -3  28   7       98.45       88.77     13.47 o 
  -2  28   7      217.63      209.75     23.22 o 
  -1  28   7      611.57      686.28     30.08 o 
   0  28   7        9.74       15.81     10.98 o 
   1  28   7     3973.91     3937.98     82.82 o 
   2  28   7      369.57      403.45     15.05 o 
   3  28   7       19.29       16.57      9.33 o 
   4  28   7      150.37      155.87     11.07 o 
  -7  29   7       47.86       32.54      4.89 o 
  -6  29   7        8.85        9.47      4.33 o 
  -5  29   7     1367.76     1597.32     31.87 o 
  -4  29   7     1420.10     1543.78     61.38 o 
  -3  29   7        0.92       13.81      8.78 o 
  -2  29   7       90.75       95.98     13.37 o 
  -1  29   7       69.02       66.70      9.33 o 
   0  29   7        1.93        2.35      9.41 o 
   1  29   7      340.51      394.45     22.10 o 
   2  29   7     1346.70     1352.49     28.90 o 
   3  29   7      106.69      116.51      8.86 o 
   4  29   7      655.65      632.09     22.66 o 
  -6  30   7      204.59      251.02      9.09 o 
  -5  30   7      268.91      322.28     11.32 o 
  -4  30   7       50.22       64.56      8.43 o 
  -3  30   7      133.87      145.94     14.25 o 
  -2  30   7     1551.72     1555.89     32.90 o 
  -1  30   7      379.28      365.97     20.19 o 
   0  30   7       72.91       70.84     12.00 o 
   1  30   7      753.95      688.57     42.71 o 
   2  30   7       99.18       86.90     12.52 o 
   3  30   7       38.78       33.00      4.79 o 
  -6  31   7        7.09        6.57      3.88 o 
  -5  31   7        0.22        6.82      9.95 o 
  -4  31   7        2.98       -5.53      7.34 o 
  -3  31   7      246.10      281.77     13.86 o 
  -2  31   7      453.38      477.86     27.15 o 
  -1  31   7        2.47       -0.43      5.93 o 
   0  31   7      236.58      212.95     16.62 o 
   1  31   7        0.59       21.09      9.17 o 
   2  31   7        0.94       -2.96      5.25 o 
   3  31   7      534.23      458.38     23.03 o 
  -6  32   7      377.05      448.96     14.41 o 
  -5  32   7      244.99      273.78     14.61 o 
  -4  32   7      585.93      639.12     17.05 o 
  -3  32   7      202.08      225.72     12.28 o 
  -2  32   7      200.68      186.39     11.65 o 
  -1  32   7     1479.51     1539.67     45.78 o 
   0  32   7      246.85      222.79     16.10 o 
   1  32   7     1067.47      983.31     49.59 o 
   2  32   7      295.66      268.04     19.44 o 
  -5  33   7      193.79      244.94     16.76 o 
  -4  33   7      121.63      118.02      7.49 o 
  -3  33   7      332.58      386.42     14.20 o 
  -2  33   7       44.61       43.46      6.70 o 
  -1  33   7      373.36      419.52     22.60 o 
   0  33   7       39.07       42.19      9.22 o 
   1  33   7        3.76        9.27      6.32 o 
   2  33   7       69.08       54.20      6.73 o 
  -5  34   7        2.24        4.17      4.19 o 
  -4  34   7      135.42      149.41     10.76 o 
  -3  34   7       19.03       14.96      4.95 o 
  -2  34   7      136.96      145.31      9.47 o 
  -1  34   7     1051.44     1113.11     35.61 o 
   0  34   7      161.45      186.42     13.11 o 
   1  34   7       30.19       18.11      5.98 o 
  -4  35   7       97.25      116.96      8.44 o 
  -3  35   7       25.08       36.75      4.98 o 
  -2  35   7      515.84      547.13     14.30 o 
  -1  35   7       17.88       12.58      6.26 o 
   0  35   7       13.46       12.16      5.85 o 
   1  35   7       69.81       64.28     18.73 o 
  -3  36   7       51.00      189.19     15.76 o 
  -2  36   7      135.67      139.42     13.89 o 
  -1  36   7      586.06      544.07     40.19 o 
   0  36   7       42.92       29.21      5.66 o 
 -10   0   8      267.11      350.46     26.62 o 
  -8   0   8      435.87      410.99     25.42 o 
  -6   0   8      460.21      413.36     18.70 o 
  -4   0   8       45.96       18.45     16.33 o 
  -2   0   8     1487.51     1670.19    128.69 o 
   0   0   8     4816.03     4837.65    225.88 o 
   2   0   8        4.34      203.94     51.63 o 
   4   0   8      660.54      824.14     43.54 o 
   6   0   8      415.09      364.18     29.91 o 
 -10   1   8      908.04      963.68     27.92 o 
  -9   1   8      176.72      171.77     11.23 o 
  -8   1   8     1344.95     1336.19     24.10 o 
  -7   1   8     1930.47     1722.96     26.95 o 
  -6   1   8       38.85       64.48      7.31 o 
  -5   1   8      414.31      368.61     46.28 o 
  -4   1   8      313.63      273.26     26.93 o 
  -3   1   8     3381.82     3325.22    125.29 o 
  -2   1   8     4643.94     4936.70    155.52 o 
  -1   1   8     1263.35     1236.88     79.86 o 
   0   1   8      108.73      321.81     58.97 o 
   1   1   8       75.18      107.67     26.59 o 
   2   1   8      751.10      771.38     67.85 o 
   3   1   8     1830.71     1576.55     39.43 o 
   4   1   8     2000.73     1649.74     42.87 o 
   5   1   8      357.27      352.97     20.38 o 
   6   1   8        8.06       70.41      9.42 o 
   7   1   8      370.98      385.80     14.59 o 
 -10   2   8     2139.24     2085.35     34.61 o 
  -9   2   8        0.10       21.72      6.29 o 
  -8   2   8     1693.31     1712.54     28.83 o 
  -7   2   8       17.67       34.03      7.05 o 
  -6   2   8      205.73      186.85     11.89 o 
  -5   2   8      944.85      873.21     70.92 o 
  -4   2   8     2335.48     2406.99     75.63 o 
  -3   2   8        4.76       49.26     22.46 o 
  -2   2   8     2314.41     2604.03    113.51 o 
  -1   2   8      356.79      407.77     49.51 o 
   0   2   8     3906.43     3788.85    142.00 o 
   1   2   8        2.15       -4.54     14.41 o 
   2   2   8     1356.32     1298.68     86.44 o 
   3   2   8      226.65      384.15     21.41 o 
   4   2   8       21.73      171.90    122.27 o 
   5   2   8      262.63      263.24     27.95 o 
   6   2   8      153.29      174.50     14.02 o 
   7   2   8      109.00      119.64     17.73 o 
 -10   3   8     1685.56     1722.09     44.12 o 
  -9   3   8      224.74      180.58     11.43 o 
  -8   3   8      145.78      195.70     22.16 o 
  -7   3   8      714.34      705.70     18.05 o 
  -6   3   8      682.42      785.77     50.47 o 
  -5   3   8     1021.54     1047.96     77.61 o 
  -4   3   8     1155.37     1173.63     54.28 o 
  -3   3   8      151.64      111.82     26.58 o 
  -2   3   8     9842.89    10408.61    252.73 o 
  -1   3   8     4472.55     4549.83    153.36 o 
   0   3   8        0.30       48.00    121.57 o 
   1   3   8       34.90       61.64     17.57 o 
   2   3   8      127.39      113.18     18.63 o 
   3   3   8     2226.18     1947.85     67.03 o 
   4   3   8        6.03        9.34      8.30 o 
   5   3   8        2.04       16.03      9.90 o 
   6   3   8      162.74      133.69     10.61 o 
   7   3   8       56.34      161.42     11.85 o 
 -10   4   8      105.30      143.89     14.83 o 
  -9   4   8        0.88       17.39      5.99 o 
  -8   4   8       16.04       72.79     17.90 o 
  -7   4   8     1133.51     1055.75     19.73 o 
  -6   4   8     7594.38     6724.37    108.29 o 
  -5   4   8       44.91       64.71     23.97 o 
  -4   4   8     3746.89     3535.98    114.36 o 
  -3   4   8      364.93      365.08     43.20 o 
  -2   4   8       14.71       51.79     41.86 o 
  -1   4   8     2338.07     2400.81    112.06 o 
   0   4   8        3.95       34.42     14.84 o 
   1   4   8      869.17      888.80     58.90 o 
   2   4   8       25.83       98.75     13.11 o 
   3   4   8       67.38      136.40     17.28 o 
   4   4   8       16.06       23.42      8.26 o 
   5   4   8       16.63       10.82      7.28 o 
   6   4   8       95.35      177.51     30.68 o 
   7   4   8      745.90      814.66     26.85 o 
 -10   5   8       60.33       79.17      8.08 o 
  -9   5   8      381.37      329.72     16.71 o 
  -8   5   8      936.44      904.71     24.04 o 
  -7   5   8     4955.74     4741.48     70.73 o 
  -6   5   8      429.32      425.22     13.47 o 
  -5   5   8      785.68      703.64     50.13 o 
  -4   5   8      764.18      754.10     43.07 o 
  -3   5   8        6.31       10.86     14.10 o 
  -2   5   8      624.20      648.07     60.51 o 
  -1   5   8      239.04      235.71     38.48 o 
   0   5   8      355.56      294.45     41.69 o 
   1   5   8      804.40      837.93     71.01 o 
   2   5   8     2691.56     2542.49     41.22 o 
   3   5   8     2141.07     1934.42     32.22 o 
   4   5   8      177.33      149.86     11.92 o 
   5   5   8        9.72        8.28      7.21 o 
   6   5   8      510.12      473.01     21.90 o 
   7   5   8      322.44      443.83     22.85 o 
 -10   6   8      243.78      291.31     16.91 o 
  -9   6   8      349.79      377.78     17.31 o 
  -8   6   8      196.55      194.25     11.31 o 
  -7   6   8     3449.08     3108.14     37.68 o 
  -6   6   8      904.65      869.59     21.11 o 
  -5   6   8      425.03      418.14     24.33 o 
  -4   6   8      559.33      537.10     43.33 o 
  -3   6   8       66.26       87.03     19.42 o 
  -2   6   8       55.03       56.49     26.82 o 
  -1   6   8     4131.56     4270.82    149.49 o 
   0   6   8        6.94       10.61     43.72 o 
   1   6   8     3153.08     2817.06    128.76 o 
   2   6   8     1842.07     1821.85     30.33 o 
   3   6   8      744.50      697.30     20.46 o 
   4   6   8      782.58      789.51     25.45 o 
   5   6   8       27.94       31.64      9.72 o 
   6   6   8      134.65      144.92     14.12 o 
   7   6   8      881.40      934.42     19.51 o 
 -10   7   8     1157.20     1209.09     24.22 o 
  -9   7   8        8.32        0.88      5.91 o 
  -8   7   8      151.50      145.19     10.73 o 
  -7   7   8      132.79      137.53      9.48 o 
  -6   7   8      359.09      407.28     21.09 o 
  -5   7   8     2135.90     1953.39     48.94 o 
  -4   7   8       60.12       72.16     18.35 o 
  -3   7   8     7732.98     7747.20    195.98 o 
  -2   7   8      180.68      161.85     31.44 o 
  -1   7   8     3524.94     3612.80    139.32 o 
   0   7   8      231.40      210.45     36.97 o 
   1   7   8      116.42      142.57     31.71 o 
   2   7   8     1250.56     1192.96     22.02 o 
   3   7   8     1192.15     1076.69     27.01 o 
   4   7   8     1736.46     1567.51     35.23 o 
   5   7   8      241.74      162.07     15.80 o 
   6   7   8      362.35      392.27     30.04 o 
   7   7   8      200.56      332.20     17.41 o 
 -10   8   8      180.49      197.84     10.27 o 
  -9   8   8       30.50       26.10      6.60 o 
  -8   8   8     1002.91      922.75     21.36 o 
  -7   8   8     1438.92     1284.59     25.81 o 
  -6   8   8     2920.37     2887.00     58.99 o 
  -5   8   8       47.19       27.68      6.73 o 
  -4   8   8     3253.40     3675.17    220.40 o 
  -3   8   8       57.35       34.65     13.32 o 
  -2   8   8      206.07      330.37     42.99 o 
  -1   8   8      980.76     1069.54     77.08 o 
   0   8   8       12.72       30.03     19.59 o 
   1   8   8     8587.78     7876.01    212.70 o 
   2   8   8     2477.51     2283.58     41.97 o 
   3   8   8      574.72      484.09     27.81 o 
   4   8   8      211.93      224.12     20.62 o 
   5   8   8       19.62       29.54      8.61 o 
   6   8   8     1473.55     1454.96     30.08 o 
   7   8   8      531.90      538.47     14.55 o 
 -10   9   8      411.42      437.58     19.26 o 
  -9   9   8       23.54       24.36      5.73 o 
  -8   9   8     2428.38     2232.93     43.56 o 
  -7   9   8     1266.67     1196.07     27.40 o 
  -6   9   8     1547.52     1355.08     35.51 o 
  -5   9   8      554.58      536.66     15.63 o 
  -4   9   8     3327.79     3399.06    169.75 o 
  -3   9   8       44.02       36.07     14.68 o 
  -2   9   8      188.10      170.27     31.07 o 
  -1   9   8     2234.76     2203.42    110.52 o 
   0   9   8        1.93        7.25     16.66 o 
   1   9   8     1568.65     1658.18     98.47 o 
   2   9   8      438.55      450.81     12.48 o 
   3   9   8       36.25       31.21      7.62 o 
   4   9   8      108.99       93.05     10.18 o 
   5   9   8      372.23      343.80     18.14 o 
   6   9   8      281.11      307.86     16.27 o 
   7   9   8      442.71      493.19     13.56 o 
 -10  10   8      314.98      348.44     17.34 o 
  -9  10   8      275.17      254.89     14.12 o 
  -8  10   8      514.76      529.98     17.75 o 
  -7  10   8      195.24      182.27     11.77 o 
  -6  10   8      839.62      764.89     20.97 o 
  -5  10   8     1466.17     1320.36     26.36 o 
  -4  10   8       79.90       96.32     24.00 o 
  -3  10   8       19.80        6.76     14.20 o 
  -2  10   8       73.12       61.89     22.91 o 
  -1  10   8     5096.09     4815.84    166.59 o 
   0  10   8     1111.70     1159.72     82.38 o 
   1  10   8        3.51       23.23     11.70 o 
   2  10   8     1721.17     1531.32     29.24 o 
   3  10   8       75.50       56.19      8.62 o 
   4  10   8      383.91      315.35     20.04 o 
   5  10   8        4.12       11.39      7.51 o 
   6  10   8       17.06       12.96      6.65 o 
   7  10   8      188.29      163.98     10.35 o 
 -10  11   8      265.51      297.75     15.38 o 
  -9  11   8     1173.16     1202.41     28.19 o 
  -8  11   8        7.57        9.53      6.56 o 
  -7  11   8     1004.61      934.78     28.94 o 
  -6  11   8       42.52       38.03     10.38 o 
  -5  11   8     1886.68     1771.40     36.64 o 
  -4  11   8      612.46      557.77     22.69 o 
  -3  11   8     3583.11     3795.10    119.32 o 
  -2  11   8      590.53      609.32     67.92 o 
  -1  11   8      126.12       91.33     20.99 o 
   0  11   8      633.46      560.42     58.32 o 
   1  11   8      827.24      748.24     16.16 o 
   2  11   8      161.69      140.36      9.58 o 
   3  11   8        0.79        3.58      7.16 o 
   4  11   8       52.10       59.51     10.50 o 
   5  11   8      686.24      687.81     18.42 o 
   6  11   8        0.32       -3.34      6.32 o 
   7  11   8      594.17      608.83     18.44 o 
 -10  12   8      111.30      103.81     10.02 o 
  -9  12   8        8.45        9.30      5.64 o 
  -8  12   8      142.42      197.19     17.13 o 
  -7  12   8       19.23       20.95      7.96 o 
  -6  12   8      119.55      112.46     10.23 o 
  -5  12   8     4094.37     3931.70     81.56 o 
  -4  12   8     4587.12     4188.44     61.26 o 
  -3  12   8      795.44      873.37     58.46 o 
  -2  12   8        8.75      -14.72     20.82 o 
  -1  12   8      122.51       99.08     23.46 o 
   0  12   8       84.33      111.42     28.45 o 
   1  12   8      765.46      728.65     16.14 o 
   2  12   8       63.50       47.70      7.85 o 
   3  12   8      207.22      175.53     13.02 o 
   4  12   8      353.89      305.09     18.63 o 
   5  12   8        1.26        1.05      6.56 o 
   6  12   8      275.41      312.33     13.61 o 
   7  12   8      393.93      451.94     14.48 o 
 -10  13   8     1661.98     1941.13     90.19 o 
  -9  13   8       26.38       18.63      5.30 o 
  -8  13   8       18.33       18.63      5.89 o 
  -7  13   8      382.10      353.74     15.79 o 
  -6  13   8        7.55       -0.50      5.39 o 
  -5  13   8     1247.62     1158.65     24.71 o 
  -4  13   8       75.24      114.18     11.83 o 
  -3  13   8      500.05      550.03     22.27 o 
  -2  13   8      958.05      830.11     58.10 o 
  -1  13   8     1423.42     1489.84     77.60 o 
   0  13   8        0.55       11.94     16.85 o 
   1  13   8      112.60      125.01     10.47 o 
   2  13   8      257.06      192.36     12.95 o 
   3  13   8      773.75      669.37     22.27 o 
   4  13   8     1793.61     1589.68     38.61 o 
   5  13   8      138.50      111.74      9.54 o 
   6  13   8       31.24       34.86      8.66 o 
   7  13   8      899.15     1025.90     27.39 o 
 -10  14   8      524.55      675.64     29.02 o 
  -9  14   8       58.05       68.07      6.76 o 
  -8  14   8      493.85      448.37     19.05 o 
  -7  14   8        0.48        9.84      5.18 o 
  -6  14   8        4.80        7.48      5.04 o 
  -5  14   8     4665.04     4430.86     74.92 o 
  -4  14   8      260.34      229.80     12.75 o 
  -3  14   8      939.61      910.50     29.66 o 
  -2  14   8      170.28      194.02     13.86 o 
  -1  14   8     1560.67     1525.93     78.92 o 
   0  14   8       25.05       33.17      8.30 o 
   1  14   8     1423.41     1434.08     24.87 o 
   2  14   8        6.46        7.85      6.80 o 
   3  14   8     1683.03     1441.80     31.64 o 
   4  14   8       18.70       22.68      9.73 o 
   5  14   8       23.74       10.15      6.41 o 
   6  14   8       51.02       42.48      8.79 o 
   7  14   8      145.15      159.87     13.19 o 
 -10  15   8      104.24      153.04     14.44 o 
  -9  15   8      530.29      564.18     17.38 o 
  -8  15   8     1150.02     1190.03     29.39 o 
  -7  15   8     1043.96     1059.94     24.64 o 
  -6  15   8      666.02      622.38     17.76 o 
  -5  15   8      124.76      134.00     12.18 o 
  -4  15   8      793.59      707.25     27.28 o 
  -3  15   8     1978.74     1794.05     41.80 o 
  -2  15   8      215.59      206.04     15.70 o 
  -1  15   8     1855.80     1851.23     33.57 o 
   0  15   8        6.23        8.61      9.12 o 
   1  15   8        9.21       15.98      6.36 o 
   2  15   8      621.02      507.06     19.49 o 
   3  15   8      167.90      149.60     12.26 o 
   4  15   8     1913.70     1724.80     34.09 o 
   5  15   8       11.01       -1.73      6.48 o 
   6  15   8       16.16       27.16     11.83 o 
   7  15   8      366.12      408.64     18.13 o 
 -10  16   8       55.38       41.45      8.74 o 
  -9  16   8       80.53       78.77      6.66 o 
  -8  16   8       71.15      101.16     10.53 o 
  -7  16   8      788.64      851.98     20.11 o 
  -6  16   8       70.05       67.51      8.51 o 
  -5  16   8     2794.21     2439.31     55.46 o 
  -4  16   8     2625.27     2460.46     48.67 o 
  -3  16   8      211.90      209.34     16.19 o 
  -2  16   8       90.48      102.63      9.69 o 
  -1  16   8     1814.91     1924.11     34.87 o 
   0  16   8       78.61       68.02      9.04 o 
   1  16   8     1922.26     1848.01     75.86 o 
   2  16   8      696.80      617.35     21.14 o 
   3  16   8      234.69      325.74     22.33 o 
   4  16   8      116.32      103.10     10.66 o 
   5  16   8       24.32       19.94      6.41 o 
   6  16   8       24.61       15.01      6.83 o 
 -10  17   8      412.41      382.79     18.45 o 
  -9  17   8      373.77      373.16     14.05 o 
  -8  17   8      287.32      312.69     19.80 o 
  -7  17   8      815.07      868.08     22.96 o 
  -6  17   8        1.04       27.46     13.15 o 
  -5  17   8     1090.14      991.27     28.52 o 
  -4  17   8     1678.60     1353.75     39.84 o 
  -3  17   8      253.75      187.48     13.81 o 
  -2  17   8     3300.36     3298.10     72.49 o 
  -1  17   8        0.72        8.43      6.00 o 
   0  17   8      103.71      108.05     10.01 o 
   1  17   8      384.73      360.02     16.32 o 
   2  17   8      535.72      449.66     18.72 o 
   3  17   8      333.76      302.69     16.03 o 
   4  17   8      619.35      594.39     17.78 o 
   5  17   8      235.65      213.17     14.04 o 
   6  17   8      161.84      181.20     11.93 o 
  -9  18   8      151.91      163.59      9.74 o 
  -8  18   8      543.58      563.48     25.12 o 
  -7  18   8      126.77      134.47     10.06 o 
  -6  18   8       64.10       65.08      8.21 o 
  -5  18   8      771.19      730.21     29.11 o 
  -4  18   8      196.57      223.27     14.95 o 
  -3  18   8       72.02       62.90     11.94 o 
  -2  18   8     1874.66     1803.98     35.62 o 
  -1  18   8      533.50      523.53     19.11 o 
   0  18   8       62.11       62.13      9.47 o 
   1  18   8     1194.34     1121.43     36.60 o 
   2  18   8       42.19       19.23      6.23 o 
   3  18   8      424.38      419.15     15.40 o 
   4  18   8     1017.22      917.28     21.23 o 
   5  18   8      452.63      427.65     20.77 o 
   6  18   8      394.13      428.82     15.98 o 
  -9  19   8       92.09       78.68      7.43 o 
  -8  19   8       12.82       16.29      7.80 o 
  -7  19   8        6.66        5.80      5.20 o 
  -6  19   8       13.14       16.83      6.29 o 
  -5  19   8      676.48      624.53     22.79 o 
  -4  19   8      260.22      244.67     13.58 o 
  -3  19   8       18.93       20.90      7.49 o 
  -2  19   8      883.95      868.38     26.79 o 
  -1  19   8     1775.17     1835.36     52.26 o 
   0  19   8      699.68      681.47     32.63 o 
   1  19   8       64.94       62.56      9.03 o 
   2  19   8      288.17      276.83     12.75 o 
   3  19   8      246.43      216.54     10.24 o 
   4  19   8        5.52        8.66      5.79 o 
   5  19   8      110.81       86.93      7.88 o 
   6  19   8     1068.73     1152.68     23.71 o 
  -9  20   8        0.47        3.22      4.62 o 
  -8  20   8      596.59      635.31     24.57 o 
  -7  20   8      341.99      359.71     14.61 o 
  -6  20   8      782.28      807.38     22.32 o 
  -5  20   8      212.73      192.82     13.57 o 
  -4  20   8     2831.45     2750.49     59.23 o 
  -3  20   8      415.77      393.35     23.93 o 
  -2  20   8      301.45      326.53     27.01 o 
  -1  20   8        4.91        9.45      7.14 o 
   0  20   8      379.25      347.47     21.64 o 
   1  20   8     1486.89     1443.39     30.32 o 
   2  20   8      246.71      244.97     12.01 o 
   3  20   8      103.99       79.64      7.09 o 
   4  20   8      135.55      149.68      9.68 o 
   5  20   8       23.62       23.45      6.94 o 
   6  20   8      236.36      266.76     11.33 o 
  -9  21   8       13.90       14.61      6.45 o 
  -8  21   8      218.85      221.56     17.06 o 
  -7  21   8      559.91      592.94     17.99 o 
  -6  21   8        7.64        2.48      5.93 o 
  -5  21   8       32.86       32.37      7.63 o 
  -4  21   8      229.19      206.78     14.13 o 
  -3  21   8     1019.02     1023.24     26.58 o 
  -2  21   8      549.10      488.68     20.72 o 
  -1  21   8       46.35       50.06      8.60 o 
   0  21   8       19.59       10.55      9.41 o 
   1  21   8      211.63      198.48     12.47 o 
   2  21   8      172.98      145.69      8.79 o 
   3  21   8       16.96       11.17      5.13 o 
   4  21   8      129.13      139.52      9.99 o 
   5  21   8     1157.78     1255.59     28.72 o 
   6  21   8      229.99      222.56     10.54 o 
  -9  22   8        0.06       -0.57      4.09 o 
  -8  22   8      160.26      160.65     12.37 o 
  -7  22   8      104.20      116.93      8.81 o 
  -6  22   8      703.48      729.91     20.82 o 
  -5  22   8     2263.68     2285.75     70.21 o 
  -4  22   8        0.58        5.88      6.10 o 
  -3  22   8     1293.72     1302.16     28.50 o 
  -2  22   8     2965.80     2838.12     80.38 o 
  -1  22   8     3075.38     2944.20     58.74 o 
   0  22   8      143.83      140.04     15.26 o 
   1  22   8        0.72        3.00      6.58 o 
   2  22   8        0.76       -0.40      6.19 o 
   3  22   8      437.91      422.25     12.96 o 
   4  22   8       17.86       21.48      6.18 o 
   5  22   8     1031.90     1067.43     25.08 o 
  -8  23   8        3.44       54.61     11.34 o 
  -7  23   8       75.21       79.69      7.32 o 
  -6  23   8      109.94      144.03     10.19 o 
  -5  23   8       20.05      103.71     12.65 o 
  -4  23   8      888.91      943.71     23.69 o 
  -3  23   8      324.33      287.54     14.26 o 
  -2  23   8        7.16       13.43      6.59 o 
  -1  23   8     1871.21     1867.32     39.29 o 
   0  23   8     1307.29     1227.68     32.06 o 
   1  23   8        2.49        4.37      7.07 o 
   2  23   8       95.66       71.57      7.77 o 
   3  23   8     1016.17     1062.71     45.12 o 
   4  23   8        0.55        3.29      5.85 o 
   5  23   8     1131.44     1259.99     24.93 o 
  -8  24   8      458.25      560.58     15.00 o 
  -7  24   8       25.09       21.39      5.11 o 
  -6  24   8       12.94       25.06      6.01 o 
  -5  24   8     1290.29     1319.73     31.45 o 
  -4  24   8      445.52      448.22     16.53 o 
  -3  24   8      135.50      138.94     10.28 o 
  -2  24   8       26.38       15.81      7.37 o 
  -1  24   8        1.04        5.83      7.32 o 
   0  24   8     2879.19     2706.60     45.92 o 
   1  24   8     1309.28     1251.07     27.43 o 
   2  24   8       33.52       14.65      6.61 o 
   3  24   8        0.84       24.90     11.84 o 
   4  24   8       13.69       19.63      6.39 o 
   5  24   8      760.21      758.41     20.68 o 
  -8  25   8       21.82       32.72      5.80 o 
  -7  25   8      241.05      272.84     10.52 o 
  -6  25   8      267.48      314.83     12.79 o 
  -5  25   8       72.38       79.56      8.81 o 
  -4  25   8        2.26        5.93      5.42 o 
  -3  25   8     2804.00     2610.16     45.29 o 
  -2  25   8      289.45      300.00     16.96 o 
  -1  25   8      165.40      157.93     13.31 o 
   0  25   8        4.81       16.29      8.19 o 
   1  25   8      160.99      186.81     12.59 o 
   2  25   8      788.18      715.72     24.84 o 
   3  25   8        4.98        4.17      7.55 o 
   4  25   8       81.21       76.39      8.12 o 
   5  25   8      148.07      150.10     11.24 o 
  -8  26   8       44.93       37.86      8.29 o 
  -7  26   8       62.22       58.54      5.51 o 
  -6  26   8       31.29       44.20      6.60 o 
  -5  26   8     1608.73     1776.36     45.89 o 
  -4  26   8      224.44      213.02     11.47 o 
  -3  26   8       33.36       36.06      8.50 o 
  -2  26   8      307.12      334.38     17.33 o 
  -1  26   8     2367.29     2507.15     77.50 o 
   0  26   8      488.80      439.66     19.17 o 
   1  26   8      516.46      474.41     17.02 o 
   2  26   8      439.55      402.32     14.81 o 
   3  26   8      547.18      602.27     16.08 o 
   4  26   8      574.59      558.01     17.31 o 
  -7  27   8      244.68      301.60     12.73 o 
  -6  27   8       19.62       21.41      5.04 o 
  -5  27   8       56.07       52.76      9.68 o 
  -4  27   8      496.07      478.21     16.00 o 
  -3  27   8     1232.84     1157.58     29.32 o 
  -2  27   8      128.33      119.43     11.37 o 
  -1  27   8      542.61      519.92     20.31 o 
   0  27   8       74.85       81.52     13.73 o 
   1  27   8       63.24       56.97      9.39 o 
   2  27   8        8.34       24.00      5.90 o 
   3  27   8      999.68     1015.70     29.97 o 
   4  27   8      708.61      670.00     22.45 o 
  -7  28   8      189.57      211.57     10.65 o 
  -6  28   8       62.22       65.37      5.90 o 
  -5  28   8        2.23       11.74      5.99 o 
  -4  28   8      111.27      120.01      8.59 o 
  -3  28   8       70.43       68.34      9.08 o 
  -2  28   8      123.74      122.99     11.01 o 
  -1  28   8      135.34      123.92     11.03 o 
   0  28   8       19.21       26.14     11.03 o 
   1  28   8     1064.92     1111.02     34.72 o 
   2  28   8      953.47      936.30     47.95 o 
   3  28   8       21.75       12.31      6.39 o 
  -6  29   8       21.44       39.90      5.82 o 
  -5  29   8     1324.73     1523.46     38.36 o 
  -4  29   8      220.27      223.61     12.03 o 
  -3  29   8      649.42      654.22     20.97 o 
  -2  29   8      295.16      279.41     15.03 o 
  -1  29   8      804.00      782.15     34.70 o 
   0  29   8      202.65      192.42     17.66 o 
   1  29   8        7.79       17.20      9.38 o 
   2  29   8       10.17       19.50      7.52 o 
   3  29   8      781.38      668.84     29.28 o 
  -6  30   8       15.11        8.62      3.72 o 
  -5  30   8       39.35       52.35      6.36 o 
  -4  30   8       46.97       34.05      6.29 o 
  -3  30   8      183.52      180.32     11.54 o 
  -2  30   8      875.81      827.89     36.00 o 
  -1  30   8       74.32       67.35      8.00 o 
   0  30   8      954.29      891.22     30.24 o 
   1  30   8      588.66      601.51     34.12 o 
   2  30   8       29.57       40.79      7.44 o 
  -6  31   8        9.98       15.56      4.52 o 
  -5  31   8      316.81      401.70     41.64 o 
  -4  31   8       43.17       42.98      6.30 o 
  -3  31   8      366.59      355.25     19.34 o 
  -2  31   8       14.37       26.83      6.59 o 
  -1  31   8       81.30      100.97      8.68 o 
   0  31   8       11.52       11.77      8.01 o 
   1  31   8      166.63      153.28     12.34 o 
   2  31   8       11.54       11.45      5.37 o 
  -5  32   8       33.72       29.92      6.18 o 
  -4  32   8      184.60      192.94     14.37 o 
  -3  32   8        2.45        1.72      4.74 o 
  -2  32   8      107.51       86.05      9.36 o 
  -1  32   8       56.91       69.31     10.45 o 
   0  32   8      257.01      256.25     15.73 o 
   1  32   8      810.92      806.43     48.13 o 
   2  32   8      121.42       74.82     11.36 o 
  -5  33   8      142.51      129.74     10.63 o 
  -4  33   8      282.64      323.14     13.84 o 
  -3  33   8      141.78      146.49      8.37 o 
  -2  33   8      178.30      187.08     10.66 o 
  -1  33   8       36.21       32.79      7.93 o 
   0  33   8       60.43       63.20      8.62 o 
   1  33   8       85.68       96.47      8.29 o 
  -4  34   8      499.75      531.77     19.91 o 
  -3  34   8      276.09      272.67     10.90 o 
  -2  34   8        1.76        2.78      3.79 o 
  -1  34   8      124.35      115.85     13.98 o 
   0  34   8       10.50       12.36      5.50 o 
  -2  35   8      394.54      374.45     39.64 o 
  -1  35   8        0.40       -4.15      4.86 o 
  -9   0   9     3215.44     2798.07    145.16 o 
  -7   0   9      170.25      131.53     14.51 o 
  -5   0   9     1152.34     1155.31     33.64 o 
  -3   0   9    12769.74    12342.71    362.83 o 
  -1   0   9     1302.35     1114.12    114.53 o 
   1   0   9      966.98     1189.51     36.97 o 
   3   0   9     5075.80     5125.21    106.56 o 
   5   0   9       77.02       98.57     17.25 o 
   7   0   9       95.65      208.83     12.42 o 
 -10   1   9      239.35      282.11     40.04 o 
  -9   1   9      111.48      200.77     12.90 o 
  -8   1   9       23.92       25.57      7.28 o 
  -7   1   9      137.95      200.04     12.60 o 
  -6   1   9      422.91      345.55     13.07 o 
  -5   1   9       14.51       35.48      6.79 o 
  -4   1   9      412.14      346.97     31.60 o 
  -3   1   9       35.09      201.29    204.43 o 
  -2   1   9      250.23      291.94     42.22 o 
  -1   1   9      706.33      653.79     64.26 o 
   0   1   9     5048.88     4609.80    165.59 o 
   1   1   9     2827.09     2661.70     44.48 o 
   2   1   9       40.00       48.45      7.38 o 
   3   1   9     4830.10     5094.06    277.79 o 
   4   1   9     1102.96     1106.44     51.60 o 
   5   1   9        1.23       10.82      7.23 o 
   6   1   9     2253.12     2269.23     28.45 o 
   7   1   9      265.03      405.86     15.05 o 
 -10   2   9     1404.70     1357.35     26.38 o 
  -9   2   9      412.03      358.11     14.88 o 
  -8   2   9     1121.83     1034.56     25.81 o 
  -7   2   9      834.99      737.73     22.43 o 
  -6   2   9      180.73      157.32      9.99 o 
  -5   2   9      846.58      819.85     19.71 o 
  -4   2   9      162.45      166.42     22.33 o 
  -3   2   9      151.01      129.65     30.56 o 
  -2   2   9      618.19      683.69     79.81 o 
  -1   2   9     1236.10     1246.31     86.71 o 
   0   2   9      234.83      380.46    147.78 o 
   1   2   9      113.62      220.25     27.63 o 
   2   2   9       92.76      118.63     14.37 o 
   3   2   9    10126.81     9423.18    361.50 o 
   4   2   9      958.79      981.56     34.09 o 
   5   2   9       41.84       67.51     14.68 o 
   6   2   9      309.28      861.95    116.09 o 
   7   2   9      481.95      568.33     20.88 o 
 -10   3   9       88.39      134.99     10.35 o 
  -9   3   9      181.72      202.37     14.18 o 
  -8   3   9     1090.53      969.77     25.53 o 
  -7   3   9      283.48      266.83     12.56 o 
  -6   3   9      251.76      254.05     11.88 o 
  -5   3   9       18.28       19.74      4.69 o 
  -4   3   9      557.56      542.46     39.65 o 
  -3   3   9      863.39      884.90     70.19 o 
  -2   3   9     5084.41     4893.44    166.04 o 
  -1   3   9     1394.00     1297.94     87.40 o 
   0   3   9     1726.82     1734.42    102.11 o 
   1   3   9     1449.22     1423.63     26.35 o 
   2   3   9     1510.64     1285.67     26.25 o 
   3   3   9      305.42      392.34    125.37 o 
   4   3   9     1835.62     1880.20     53.86 o 
   5   3   9       53.40       56.28      8.69 o 
   6   3   9     2222.00     2202.27     49.84 o 
   7   3   9      220.48      393.41     15.83 o 
 -10   4   9      291.32      275.90     12.45 o 
  -9   4   9     1492.06     1344.19     31.27 o 
  -8   4   9      370.85      372.02     20.10 o 
  -7   4   9      226.11      223.98     11.62 o 
  -6   4   9      506.10      495.04     17.99 o 
  -5   4   9       32.92       34.36     10.70 o 
  -4   4   9      152.74      135.65     20.89 o 
  -3   4   9      176.64      174.66     34.37 o 
  -2   4   9      517.51      483.49     54.66 o 
  -1   4   9      343.89      335.64     47.50 o 
   0   4   9      119.89      121.76     41.30 o 
   1   4   9     1212.40     1135.35     23.89 o 
   2   4   9      375.35      432.98     16.05 o 
   3   4   9       94.34       67.77     13.20 o 
   4   4   9      151.63      373.32     28.11 o 
   5   4   9       12.53       93.38     16.21 o 
   6   4   9       58.17      596.32     75.14 o 
   7   4   9      595.29      726.07     42.19 o 
 -10   5   9       78.40       65.08      7.33 o 
  -9   5   9      443.79      455.20     18.70 o 
  -8   5   9      802.25      753.22     22.01 o 
  -7   5   9       76.26       85.94      8.46 o 
  -6   5   9     1082.64      940.24     30.13 o 
  -5   5   9      365.65      380.77     18.59 o 
  -4   5   9      121.04       90.21     11.70 o 
  -3   5   9      308.45      395.45     36.96 o 
  -2   5   9      544.68      514.63     55.06 o 
  -1   5   9      110.80       91.87     26.13 o 
   0   5   9     2551.69     2351.06    121.05 o 
   1   5   9      330.19      296.18     13.83 o 
   2   5   9      601.61      555.23     31.91 o 
   3   5   9      349.36      301.33     22.08 o 
   4   5   9     2645.36     2376.62     65.29 o 
   5   5   9      595.51      633.61     20.66 o 
   6   5   9      771.71      800.21     20.49 o 
   7   5   9        1.62      109.37     23.68 o 
 -10   6   9       76.80       76.73      7.28 o 
  -9   6   9       90.86      128.97     14.71 o 
  -8   6   9      168.73      144.70     10.51 o 
  -7   6   9     1242.88     1204.97     25.08 o 
  -6   6   9      210.70      218.65     11.37 o 
  -5   6   9     1209.93     1245.26     39.39 o 
  -4   6   9      186.45      184.49     11.27 o 
  -3   6   9       71.70       97.05     20.07 o 
  -2   6   9        3.83        4.52     15.70 o 
  -1   6   9     2742.55     2850.79    129.84 o 
   0   6   9     1554.63     1445.48     95.04 o 
   1   6   9     1609.21     1506.24     26.96 o 
   2   6   9      389.01      396.95     14.92 o 
   3   6   9     2208.84     2047.87     41.01 o 
   4   6   9       82.71      104.47     15.93 o 
   5   6   9      450.71      474.47     49.82 o 
   6   6   9        4.20       96.58     10.39 o 
   7   6   9      451.19      508.83     24.90 o 
 -10   7   9      153.33      173.30      9.35 o 
  -9   7   9     1471.58     1362.03     29.76 o 
  -8   7   9        1.41        1.01      5.34 o 
  -7   7   9      113.67       76.84      8.84 o 
  -6   7   9     2475.48     2316.79     35.51 o 
  -5   7   9     1504.85     1491.71     39.29 o 
  -4   7   9      218.96      178.46     14.19 o 
  -3   7   9       58.08       18.77     23.99 o 
  -2   7   9     2236.51     2189.87    112.52 o 
  -1   7   9      767.51      593.33     60.97 o 
   0   7   9     2019.27     1874.81     49.26 o 
   1   7   9     1197.57     1199.67     24.68 o 
   2   7   9        1.29        2.66      5.88 o 
   3   7   9      190.63      177.49     18.30 o 
   4   7   9      190.18      147.38     17.97 o 
   5   7   9      495.21      451.01     22.96 o 
   6   7   9      515.23      525.86     14.45 o 
   7   7   9      132.78      231.29     18.24 o 
 -10   8   9        6.30       14.70      7.53 o 
  -9   8   9      573.69      580.74     19.30 o 
  -8   8   9       51.55       51.88      7.45 o 
  -7   8   9       36.58       33.68      6.66 o 
  -6   8   9      207.88      189.36     10.53 o 
  -5   8   9       14.52       14.46      7.12 o 
  -4   8   9       22.25       30.26      9.06 o 
  -3   8   9     2500.28     2550.23     72.59 o 
  -2   8   9      768.99      721.98     66.31 o 
  -1   8   9      258.41      229.45     37.81 o 
   0   8   9     1504.51     1518.45     30.60 o 
   1   8   9     9008.47     8508.88     90.55 o 
   2   8   9      379.43      351.49     13.66 o 
   3   8   9       93.49       77.16      8.85 o 
   4   8   9        9.66       -2.97      8.24 o 
   5   8   9      271.15      272.41     17.97 o 
   6   8   9       75.29       81.37      8.61 o 
   7   8   9      989.78     1131.32     33.28 o 
 -10   9   9      641.75      635.87     24.32 o 
  -9   9   9       19.92       52.64      6.41 o 
  -8   9   9      401.85      406.85     15.66 o 
  -7   9   9        4.15        8.07      5.63 o 
  -6   9   9        4.53        3.40      5.59 o 
  -5   9   9       86.72       80.66      7.32 o 
  -4   9   9     1107.81     1108.23     33.16 o 
  -3   9   9      145.47      170.99     15.48 o 
  -2   9   9      699.31      697.52     65.65 o 
  -1   9   9       24.32       28.48     14.03 o 
   0   9   9     1787.20     1713.72     49.88 o 
   1   9   9       21.19       62.16     23.88 o 
   2   9   9       11.01       11.29      7.10 o 
   3   9   9       35.53       26.36      9.08 o 
   4   9   9       42.88       34.88      9.30 o 
   5   9   9      186.25      165.73     15.28 o 
   6   9   9      307.94      359.31     13.32 o 
 -10  10   9        8.32       19.80      6.74 o 
  -9  10   9      468.85      415.30     16.34 o 
  -8  10   9      303.66      299.35     13.64 o 
  -7  10   9      502.80      448.08     15.13 o 
  -6  10   9        1.05        7.64      6.29 o 
  -5  10   9     3913.36     3684.60    120.11 o 
  -4  10   9     1987.49     1824.22     61.87 o 
  -3  10   9     2057.21     2220.53     36.89 o 
  -2  10   9      366.20      335.33     15.09 o 
  -1  10   9       15.14       11.04      6.53 o 
   0  10   9       66.01       88.02      9.53 o 
   1  10   9     5240.52     4823.12     49.01 o 
   2  10   9       51.53       48.98     14.04 o 
   3  10   9      870.14      823.44     27.01 o 
   4  10   9       13.05       26.96      9.02 o 
   5  10   9       33.04       25.37      7.44 o 
   6  10   9       10.98       27.78      6.04 o 
 -10  11   9      435.11      434.43     16.64 o 
  -9  11   9       13.54       29.92      6.84 o 
  -8  11   9      323.69      319.75     16.75 o 
  -7  11   9       68.95       64.55      8.01 o 
  -6  11   9      157.45      142.85     11.54 o 
  -5  11   9      133.81      151.82     10.77 o 
  -4  11   9      577.16      585.24     25.06 o 
  -3  11   9      679.84      682.17     21.14 o 
  -2  11   9        1.40       26.23      9.99 o 
  -1  11   9      369.82      358.67     15.27 o 
   0  11   9      103.82       80.54      8.36 o 
   1  11   9     1835.14     1775.35     44.77 o 
   2  11   9     3069.82     2844.40     47.82 o 
   3  11   9       57.80       61.79     10.27 o 
   4  11   9      193.96      175.05     14.18 o 
   5  11   9        1.36        1.13      8.56 o 
   6  11   9     1176.18     1164.14     27.18 o 
 -10  12   9      273.17      256.26     12.43 o 
  -9  12   9     1719.52     1765.51     31.35 o 
  -8  12   9     1630.81     1573.89     34.35 o 
  -7  12   9     1465.29     1443.81     29.32 o 
  -6  12   9       52.28       41.89      7.04 o 
  -5  12   9      141.10      126.16      9.98 o 
  -4  12   9      446.15      424.83     22.10 o 
  -3  12   9     1879.68     1774.30     41.80 o 
  -2  12   9       83.16       72.31      7.51 o 
  -1  12   9       16.94       23.65      5.73 o 
   0  12   9       18.34        7.79      7.06 o 
   1  12   9     4187.77     4050.23    106.01 o 
   2  12   9        3.27       14.50      9.21 o 
   3  12   9      896.65      755.27     34.48 o 
   4  12   9       38.24       32.31      9.20 o 
   5  12   9      255.16      214.02     25.56 o 
   6  12   9       16.97       25.33      7.61 o 
 -10  13   9      232.33      260.72     11.55 o 
  -9  13   9       97.11      114.29      9.39 o 
  -8  13   9        3.92       11.50      9.32 o 
  -7  13   9       84.45       78.01      8.33 o 
  -6  13   9      477.79      563.04     67.83 o 
  -5  13   9      864.03      780.30     26.32 o 
  -4  13   9     3955.12     3876.11     83.97 o 
  -3  13   9      368.13      311.60     18.71 o 
  -2  13   9      133.45      121.97     10.84 o 
  -1  13   9      161.99      134.43      9.52 o 
   0  13   9      446.76      402.42     27.59 o 
   1  13   9     1403.80     1340.80     41.54 o 
   2  13   9     3664.92     3266.39     65.72 o 
   3  13   9        8.24       33.06      8.66 o 
   4  13   9      798.28      734.10     24.43 o 
   5  13   9       78.50      102.98     12.25 o 
   6  13   9      152.00      200.78     13.82 o 
 -10  14   9      217.85      300.96     17.95 o 
  -9  14   9       34.09       66.10      7.45 o 
  -8  14   9        5.28        5.65      6.36 o 
  -7  14   9       29.37       27.61      6.16 o 
  -6  14   9      561.18      533.83     18.44 o 
  -5  14   9     2677.47     2511.31     61.18 o 
  -4  14   9     2257.95     2042.35     51.01 o 
  -3  14   9      780.82      781.21     28.87 o 
  -2  14   9     2505.03     2532.08     78.73 o 
  -1  14   9      449.20      401.59     17.46 o 
   0  14   9      905.55      848.80     49.29 o 
   1  14   9     2762.16     2762.64     78.59 o 
   2  14   9      132.11      134.79     13.13 o 
   3  14   9     4840.21     4433.85     78.42 o 
   4  14   9       72.01       41.04      9.38 o 
   5  14   9      814.86      878.38     27.22 o 
   6  14   9       47.65       41.29      7.28 o 
 -10  15   9     1427.58     1383.77     34.01 o 
  -9  15   9      457.85      469.40     18.48 o 
  -8  15   9       96.35      101.83     11.52 o 
  -7  15   9       10.70       17.62      5.79 o 
  -6  15   9      127.31      105.96      9.35 o 
  -5  15   9      453.12      426.40     16.74 o 
  -4  15   9      659.01      622.61     29.25 o 
  -3  15   9      378.83      334.55     21.23 o 
  -2  15   9      179.72      190.50     12.65 o 
  -1  15   9       20.21       21.29     10.03 o 
   0  15   9     1875.50     1852.47     51.45 o 
   1  15   9      402.57      381.29     18.50 o 
   2  15   9      800.83      749.84     35.79 o 
   3  15   9      356.98      338.65     40.35 o 
   4  15   9      558.02      554.10     23.28 o 
   5  15   9      119.16      137.70     12.80 o 
   6  15   9      758.13      767.44     19.25 o 
  -9  16   9      496.87      545.19     15.07 o 
  -8  16   9      188.24      221.99     13.53 o 
  -7  16   9      518.99      525.85     16.98 o 
  -6  16   9     1272.74     1106.30     29.66 o 
  -5  16   9      293.39      254.59     15.23 o 
  -4  16   9     1860.77     1650.36     46.30 o 
  -3  16   9      353.82      323.32     17.70 o 
  -2  16   9      635.54      623.17     23.31 o 
  -1  16   9       44.49       32.90     19.71 o 
   0  16   9      679.81      667.89     23.64 o 
   1  16   9     2270.05     2218.76     67.06 o 
   2  16   9      796.25      691.20     24.06 o 
   3  16   9        4.88        8.55      7.77 o 
   4  16   9      102.24       84.15     10.45 o 
   5  16   9       73.79       85.83     10.48 o 
   6  16   9       32.78       35.51      6.58 o 
  -9  17   9      448.64      477.09     18.19 o 
  -8  17   9       70.77       61.34     10.06 o 
  -7  17   9       11.09       16.55      6.35 o 
  -6  17   9      164.12      154.16     12.36 o 
  -5  17   9      144.18      122.57     11.26 o 
  -4  17   9      730.41      667.96     37.04 o 
  -3  17   9      107.61      134.74     32.73 o 
  -2  17   9      207.20      151.41     12.58 o 
  -1  17   9     1949.19     1900.91     62.15 o 
   0  17   9      534.90      458.41     23.58 o 
   1  17   9      515.98      540.29     19.30 o 
   2  17   9        3.66        4.32      7.53 o 
   3  17   9       63.96       62.83      9.64 o 
   4  17   9      192.38      158.88     11.91 o 
   5  17   9      250.70      265.40     14.72 o 
   6  17   9      751.19      799.75     18.25 o 
  -9  18   9      110.04       87.32      8.55 o 
  -8  18   9      254.84      228.81     15.43 o 
  -7  18   9      238.58      233.41     11.70 o 
  -6  18   9      992.68      989.25     24.64 o 
  -5  18   9        3.73        7.41      6.21 o 
  -4  18   9     4559.53     4103.19     90.54 o 
  -3  18   9      290.51      278.60     16.16 o 
  -2  18   9       65.82       57.30      8.94 o 
  -1  18   9       25.74       61.56     17.26 o 
   0  18   9     1151.93     1018.31     39.64 o 
   1  18   9      510.88      467.33     20.71 o 
   2  18   9      290.24      282.72     14.46 o 
   3  18   9      300.09      279.04     15.61 o 
   4  18   9        0.34        1.91      6.94 o 
   5  18   9      203.96      215.05     15.57 o 
  -9  19   9       23.80       21.06      7.18 o 
  -8  19   9       25.47       24.24      7.67 o 
  -7  19   9      769.72      818.17     22.67 o 
  -6  19   9     3140.08     3358.84     52.67 o 
  -5  19   9       41.63       35.60      7.36 o 
  -4  19   9      244.19      268.47     14.21 o 
  -3  19   9      433.93      413.86     19.21 o 
  -2  19   9     2253.15     2153.65     55.16 o 
  -1  19   9      228.82      222.99     14.45 o 
   0  19   9      287.96      288.77     16.53 o 
   1  19   9      283.16      312.16     17.43 o 
   2  19   9       19.36        7.11      7.08 o 
   3  19   9      104.95      131.57     11.57 o 
   4  19   9      504.63      551.87     30.04 o 
   5  19   9      316.91      304.78     14.09 o 
  -9  20   9       10.73       17.35      5.69 o 
  -8  20   9      564.72      622.74     22.37 o 
  -7  20   9      118.39      133.59      9.09 o 
  -6  20   9      451.86      508.25     17.08 o 
  -5  20   9       38.62       31.67      7.45 o 
  -4  20   9      171.57      170.48     13.16 o 
  -3  20   9      108.56      101.18     10.95 o 
  -2  20   9     1077.02     1064.72     32.15 o 
  -1  20   9      132.18      139.68     11.82 o 
   0  20   9     2907.30     2619.98     90.16 o 
   1  20   9      109.95      138.14     12.58 o 
   2  20   9      137.16      126.94      9.56 o 
   3  20   9       54.32       32.25      8.19 o 
   4  20   9      699.30      708.05     34.29 o 
   5  20   9      817.38      954.96     22.07 o 
  -8  21   9      454.08      533.43     24.56 o 
  -7  21   9      234.01      237.97     11.01 o 
  -6  21   9      208.52      226.88     11.54 o 
  -5  21   9       29.84       37.77     10.18 o 
  -4  21   9      205.59      171.82     12.87 o 
  -3  21   9       92.28       65.61      7.46 o 
  -2  21   9     1307.28     1358.60     36.50 o 
  -1  21   9     1772.38     1765.99     42.43 o 
   0  21   9      672.48      645.96     27.97 o 
   1  21   9       13.33        0.59      8.13 o 
   2  21   9       11.42       -7.92      7.92 o 
   3  21   9       13.99       13.29      7.02 o 
   4  21   9      874.37      950.14     25.40 o 
   5  21   9      167.54      163.03      9.39 o 
  -8  22   9      352.92      419.54     16.45 o 
  -7  22   9      739.40      817.89     18.20 o 
  -6  22   9     1313.67     1414.46     26.32 o 
  -5  22   9      735.61      766.79     46.42 o 
  -4  22   9      246.97      242.05     14.63 o 
  -3  22   9        0.21        1.60      5.34 o 
  -2  22   9       13.06        9.60      5.64 o 
  -1  22   9      306.14      375.94     17.84 o 
   0  22   9      233.33      254.73     15.77 o 
   1  22   9        1.88        1.40      7.99 o 
   2  22   9      256.33      237.79     16.06 o 
   3  22   9      274.25      265.55     13.85 o 
   4  22   9      675.33      692.42     27.33 o 
   5  22   9      277.24      281.53     10.56 o 
  -8  23   9       18.38       23.07      5.80 o 
  -7  23   9      572.95      644.44     15.49 o 
  -6  23   9      540.79      575.46     16.52 o 
  -5  23   9        5.04       19.55      8.85 o 
  -4  23   9       53.92       67.91      9.14 o 
  -3  23   9      163.97      166.55     11.35 o 
  -2  23   9     1213.18     1167.07     31.50 o 
  -1  23   9     1589.81     1570.26     35.48 o 
   0  23   9      259.27      259.76     15.94 o 
   1  23   9      231.00      238.79     14.56 o 
   2  23   9        9.34        3.68      7.02 o 
   3  23   9      173.03      174.93     13.80 o 
   4  23   9     2663.60     2848.19     56.88 o 
  -8  24   9      536.75      589.87     33.18 o 
  -7  24   9       10.11      143.15     21.60 o 
  -6  24   9      101.18       81.65      7.18 o 
  -5  24   9      464.15      493.23     19.13 o 
  -4  24   9       16.61       10.17      5.61 o 
  -3  24   9      220.36      227.43     12.44 o 
  -2  24   9     1126.91     1145.19     30.43 o 
  -1  24   9     1133.84     1127.20     29.66 o 
   0  24   9      387.61      398.18     18.32 o 
   1  24   9      130.95       71.67      9.62 o 
   2  24   9       44.04       33.98      7.61 o 
   3  24   9      787.87      826.02     64.20 o 
   4  24   9      140.84      124.16     10.80 o 
  -8  25   9      257.50      299.41     15.94 o 
  -7  25   9       21.60       21.26      3.92 o 
  -6  25   9      814.78      902.00     18.37 o 
  -5  25   9        1.17        9.52      6.15 o 
  -4  25   9      134.41      148.62     11.95 o 
  -3  25   9      737.56      758.88     21.18 o 
  -2  25   9      196.23      181.78     13.14 o 
  -1  25   9       63.97       58.54     10.45 o 
   0  25   9      575.81      550.40     20.19 o 
   1  25   9        0.11        1.53      6.58 o 
   2  25   9       67.20       67.11      8.50 o 
   3  25   9      163.25      173.61     13.86 o 
   4  25   9      265.03      272.31     16.59 o 
  -7  26   9      362.35      363.57     15.18 o 
  -6  26   9        3.18        4.91      5.22 o 
  -5  26   9     1116.88     1242.28     27.10 o 
  -4  26   9        1.78        3.27      5.35 o 
  -3  26   9       93.41       86.61      9.59 o 
  -2  26   9     1617.63     1615.43     34.07 o 
  -1  26   9       58.06       60.35      8.77 o 
   0  26   9        7.97       13.61      9.89 o 
   1  26   9       67.39       50.91      8.13 o 
   2  26   9       47.60       54.11      7.72 o 
   3  26   9       17.23       20.24      7.88 o 
  -7  27   9        8.31       10.31      6.58 o 
  -6  27   9      256.96      376.81     13.10 o 
  -5  27   9      335.99      415.34     19.72 o 
  -4  27   9      208.51      244.59     12.61 o 
  -3  27   9      103.87       95.04      9.50 o 
  -2  27   9        5.22        3.70      6.99 o 
  -1  27   9      746.67      677.53     29.22 o 
   0  27   9     2223.38     2065.89     47.45 o 
   1  27   9        4.23       -5.96      7.82 o 
   2  27   9      184.13      160.08     12.46 o 
   3  27   9        2.99       -1.05      9.17 o 
  -6  28   9        2.89        4.78      4.08 o 
  -5  28   9        0.73        2.45      5.01 o 
  -4  28   9      181.07      198.78     11.01 o 
  -3  28   9      141.36      134.16     10.33 o 
  -2  28   9      383.80      382.07     17.57 o 
  -1  28   9        1.11        4.68      5.78 o 
   0  28   9        5.49        9.02      9.11 o 
   1  28   9       69.33       56.55      9.65 o 
   2  28   9     1301.39     1224.10     38.11 o 
  -6  29   9        4.41       10.61      6.58 o 
  -5  29   9        1.31       -1.40      5.94 o 
  -4  29   9      634.55      752.32     23.89 o 
  -3  29   9     1801.66     1896.63     62.70 o 
  -2  29   9      169.03      198.10     11.76 o 
  -1  29   9        1.01       10.99      6.01 o 
   0  29   9      306.74      273.74     17.36 o 
   1  29   9       94.23       88.69     10.54 o 
   2  29   9       39.11       23.52      7.48 o 
  -5  30   9      516.44      588.66     38.12 o 
  -4  30   9        3.85        9.20      4.54 o 
  -3  30   9      196.99      208.56     15.26 o 
  -2  30   9      883.19      861.86     34.25 o 
  -1  30   9      646.86      568.07     23.10 o 
   0  30   9       64.04       39.96      9.05 o 
   1  30   9      112.35      122.01     10.58 o 
   2  30   9        1.69       -9.46      9.46 o 
  -5  31   9       98.55      122.46     11.84 o 
  -4  31   9       74.26       97.33      8.77 o 
  -3  31   9      110.62      124.61      8.15 o 
  -2  31   9       39.25       24.46      5.40 o 
  -1  31   9      225.17      199.70     13.66 o 
   0  31   9        4.60       -1.27      6.33 o 
   1  31   9        4.94        0.18      4.98 o 
  -4  32   9      169.81      208.11     10.27 o 
  -3  32   9      319.68      400.11     16.18 o 
  -2  32   9       22.68       23.05      4.78 o 
  -1  32   9        0.54       -3.40      5.96 o 
   0  32   9       55.23       49.78      7.43 o 
   1  32   9      126.86       83.35     11.69 o 
  -3  33   9      144.00      150.70     11.07 o 
  -2  33   9       30.93       10.87      5.38 o 
  -1  33   9        0.13       12.00     17.23 o 
   0  33   9       24.65       14.27     12.36 o 
 -10   0  10      312.05      297.78     20.78 o 
  -8   0  10        3.31        4.11      7.85 o 
  -6   0  10     3524.21     3474.33     60.85 o 
  -4   0  10     6079.25     5855.22    116.04 o 
  -2   0  10      646.14     1130.91     47.92 o 
   0   0  10      991.49      964.01     33.34 o 
   2   0  10     3567.93     3991.54    118.77 o 
   4   0  10        7.35       48.01     16.08 o 
   6   0  10       50.75       68.27     15.98 o 
 -10   1  10       84.45      112.30     10.29 o 
  -9   1  10      268.04      261.33     14.36 o 
  -8   1  10        1.87        3.60      5.86 o 
  -7   1  10      164.22      140.95     10.94 o 
  -6   1  10      158.99      401.92     53.70 o 
  -5   1  10        4.70       26.51      6.19 o 
  -4   1  10     2492.81     2474.69     38.48 o 
  -3   1  10      549.78      577.80     19.28 o 
  -2   1  10     9775.09     9527.95     89.31 o 
  -1   1  10      185.10      179.27     10.29 o 
   0   1  10       70.13      182.63     37.30 o 
   1   1  10     2449.18     2403.24     39.38 o 
   2   1  10     1773.09     1776.10    101.49 o 
   3   1  10        9.06        9.46      9.15 o 
   4   1  10      391.66      326.93     19.63 o 
   5   1  10      313.26      357.30     19.09 o 
   6   1  10      247.84      207.71     12.70 o 
 -10   2  10      257.69      234.86     13.10 o 
  -9   2  10       76.69       75.08      9.47 o 
  -8   2  10        0.85        6.51      6.11 o 
  -7   2  10      279.75      204.20     12.44 o 
  -6   2  10     9257.52     8590.12    268.95 o 
  -5   2  10      934.84      951.51     20.01 o 
  -4   2  10       14.84       60.34     12.36 o 
  -3   2  10       39.74       82.54     11.68 o 
  -2   2  10     1112.24     1299.00    101.86 o 
  -1   2  10        5.07        8.99      5.05 o 
   0   2  10     2858.08     2699.50     33.51 o 
   1   2  10      570.53      668.32     55.91 o 
   2   2  10       15.30      167.36     23.98 o 
   3   2  10       40.80       63.22     11.95 o 
   4   2  10       50.95       96.35     13.81 o 
   5   2  10      365.08      376.54     13.61 o 
   6   2  10       16.44       44.74     10.23 o 
 -10   3  10       24.01       42.84      7.10 o 
  -9   3  10       12.74       10.66      6.33 o 
  -8   3  10       34.90       53.91      8.20 o 
  -7   3  10        7.54       13.24      5.81 o 
  -6   3  10      206.67      234.17     16.06 o 
  -5   3  10       74.92       61.55      6.55 o 
  -4   3  10       94.86       97.88     11.16 o 
  -3   3  10      446.17      460.34     26.27 o 
  -2   3  10       55.97       85.66      9.10 o 
  -1   3  10       86.62       87.67      8.34 o 
   0   3  10     1084.85     1288.76     46.30 o 
   1   3  10      216.77      230.61     20.29 o 
   2   3  10      649.49      551.86     70.37 o 
   3   3  10      166.44      199.43     37.78 o 
   4   3  10      917.28      846.33     35.54 o 
   5   3  10        1.20       94.99     17.59 o 
   6   3  10      129.64      171.76     27.85 o 
 -10   4  10       39.07       12.41      5.53 o 
  -9   4  10      239.09      263.17     14.31 o 
  -8   4  10      614.97      590.23     22.10 o 
  -7   4  10      254.48      267.59     12.50 o 
  -6   4  10       52.62      100.49     17.32 o 
  -5   4  10      171.02      139.56      8.69 o 
  -4   4  10     1554.57     1632.83     27.54 o 
  -3   4  10     1002.47     1061.52     22.82 o 
  -2   4  10      627.29      583.32     20.44 o 
  -1   4  10      545.10      517.24     16.14 o 
   0   4  10     4010.37     3814.41     42.81 o 
   1   4  10     1126.06      971.09     24.03 o 
   2   4  10     2442.86     2268.54     36.06 o 
   3   4  10      709.40      688.63     21.16 o 
   4   4  10      246.36      372.36     26.03 o 
   5   4  10      264.16      308.68     17.87 o 
   6   4  10      923.37      990.13     40.40 o 
 -10   5  10       32.10       21.61      5.92 o 
  -9   5  10     1252.48     1144.64     26.78 o 
  -8   5  10       10.36       20.58      6.35 o 
  -7   5  10      337.43      278.80     12.76 o 
  -6   5  10     2626.31     2550.36    105.47 o 
  -5   5  10      107.55      133.61     13.80 o 
  -4   5  10       53.64       68.03     15.36 o 
  -3   5  10      196.60      187.18     13.24 o 
  -2   5  10     3542.36     3355.37     53.23 o 
  -1   5  10        3.64       12.27      5.58 o 
   0   5  10      274.58      339.63     19.86 o 
   1   5  10      102.70      111.48     10.92 o 
   2   5  10       47.02      195.67     18.99 o 
   3   5  10       72.94      174.02     13.58 o 
   4   5  10       30.89       45.99     10.80 o 
   5   5  10        2.21       33.85     10.42 o 
   6   5  10     1108.72     1293.67     27.06 o 
 -10   6  10      120.91      118.18      7.62 o 
  -9   6  10       12.29       33.28      8.87 o 
  -8   6  10      368.12      371.71     15.46 o 
  -7   6  10      535.59      504.89     31.01 o 
  -6   6  10     5599.19     5346.49    110.01 o 
  -5   6  10     1150.15     1137.05     33.40 o 
  -4   6  10       56.71       62.58     12.40 o 
  -3   6  10     1687.92     1623.59     33.66 o 
  -2   6  10     1172.08     1119.58     31.15 o 
  -1   6  10      115.47       92.18      8.27 o 
   0   6  10       87.77       90.73      7.99 o 
   1   6  10      517.64      413.90     23.58 o 
   2   6  10     2851.98     2372.90     47.70 o 
   3   6  10     1611.85     1447.58     49.41 o 
   4   6  10      382.70      349.72     20.86 o 
   5   6  10      167.94      184.82     14.52 o 
   6   6  10      238.87      368.13     14.17 o 
 -10   7  10        4.91        8.07      4.00 o 
  -9   7  10      769.90      739.72     20.80 o 
  -8   7  10     1568.68     1504.03     28.72 o 
  -7   7  10     1865.96     1837.49     44.39 o 
  -6   7  10      143.32      150.75     10.21 o 
  -5   7  10      649.36      622.39     26.36 o 
  -4   7  10        7.64       16.64      8.36 o 
  -3   7  10     2446.82     2386.82     42.56 o 
  -2   7  10       25.50       40.54     10.69 o 
  -1   7  10       21.74       45.32      6.78 o 
   0   7  10     2895.89     2733.85     41.10 o 
   1   7  10       40.99       28.22      7.40 o 
   2   7  10        4.97       36.54     10.81 o 
   3   7  10        5.44       34.87     10.83 o 
   4   7  10      152.64      139.32     14.76 o 
   5   7  10      165.99      177.36     15.06 o 
   6   7  10      119.95      138.39      8.13 o 
 -10   8  10       86.57      108.09      9.39 o 
  -9   8  10       40.76       53.49      9.46 o 
  -8   8  10      196.20      197.04     11.52 o 
  -7   8  10      183.63      162.68      9.82 o 
  -6   8  10      233.74      250.63     12.05 o 
  -5   8  10       92.05      131.07     12.37 o 
  -4   8  10       29.57       33.00      8.39 o 
  -3   8  10     2091.99     1980.25     36.12 o 
  -2   8  10      687.23      628.34     20.81 o 
  -1   8  10        3.97       13.41      6.69 o 
   0   8  10     2500.73     2446.23     41.61 o 
   1   8  10       28.99       25.76      7.44 o 
   2   8  10      183.74      250.69     44.16 o 
   3   8  10      312.87      249.82     16.15 o 
   4   8  10      151.98      129.54     14.30 o 
   5   8  10      860.94      881.21     21.25 o 
   6   8  10        0.76       11.14      5.99 o 
 -10   9  10        3.06        9.93      5.34 o 
  -9   9  10     3820.74     4017.69     50.07 o 
  -8   9  10        3.21        8.14      5.50 o 
  -7   9  10      558.39      502.45     15.65 o 
  -6   9  10        2.57       10.31      5.07 o 
  -5   9  10     1758.60     1640.27     56.20 o 
  -4   9  10     6022.26     5745.18     64.55 o 
  -3   9  10     1765.93     1612.12     32.70 o 
  -2   9  10     2179.52     2230.95     57.89 o 
  -1   9  10      755.26      735.09     19.21 o 
   0   9  10      169.71      187.54     19.45 o 
   1   9  10        7.91       11.57     11.20 o 
   2   9  10       28.87       26.41      7.59 o 
   3   9  10       29.93        3.80      8.14 o 
   4   9  10       19.54       24.78     10.58 o 
   5   9  10      652.11      600.83     22.73 o 
   6   9  10      359.79      329.09     10.53 o 
 -10  10  10      232.43      225.16     11.18 o 
  -9  10  10      583.04      554.07     17.37 o 
  -8  10  10      191.68      206.96     10.94 o 
  -7  10  10       23.76       28.41      5.61 o 
  -6  10  10       35.27       28.27      6.21 o 
  -5  10  10       70.14       80.52      7.78 o 
  -4  10  10      697.52      595.81     28.17 o 
  -3  10  10      316.57      270.47     14.98 o 
  -2  10  10      837.13      842.24     22.40 o 
  -1  10  10        3.44        2.93      5.48 o 
   0  10  10      221.15      166.66     11.30 o 
   1  10  10       53.58       48.15      8.21 o 
   2  10  10       23.04       34.62      9.36 o 
   3  10  10       15.53        8.63      8.43 o 
   4  10  10      431.00      387.68     21.30 o 
   5  10  10        2.34        8.13     11.07 o 
   6  10  10        0.49       15.84      4.61 o 
 -10  11  10      192.36      164.95      9.22 o 
  -9  11  10        6.58       17.96      5.71 o 
  -8  11  10        3.13        7.06      8.13 o 
  -7  11  10     1211.53     1132.23     25.54 o 
  -6  11  10      238.21      211.88     11.63 o 
  -5  11  10      304.08      261.88     11.98 o 
  -4  11  10      844.58      755.39     31.94 o 
  -3  11  10     6186.07     5895.93     95.70 o 
  -2  11  10     1101.51     1156.85     31.17 o 
  -1  11  10      624.84      601.48     21.03 o 
   0  11  10        2.09        2.99      6.58 o 
   1  11  10      177.17      165.30     11.38 o 
   2  11  10       36.86       37.04      9.29 o 
   3  11  10      780.15      721.52     24.70 o 
   4  11  10       22.37       24.70      9.59 o 
   5  11  10      217.42      252.71     18.44 o 
   6  11  10      478.65      500.05     14.13 o 
 -10  12  10       58.92       57.50      9.24 o 
  -9  12  10       37.30       65.42      7.98 o 
  -8  12  10      254.33      279.42     14.57 o 
  -7  12  10      304.46      295.30     13.53 o 
  -6  12  10       23.86       19.00      5.94 o 
  -5  12  10       86.80       55.70      7.64 o 
  -4  12  10      994.00     1028.66     46.59 o 
  -3  12  10      221.55      238.83     18.89 o 
  -2  12  10      248.52      231.07     12.82 o 
  -1  12  10      108.06      105.40      9.64 o 
   0  12  10      541.98      516.54     17.84 o 
   1  12  10       54.85       68.09     10.45 o 
   2  12  10     2159.40     1940.18     42.26 o 
   3  12  10      100.10       97.18     11.48 o 
   4  12  10      118.14      103.20     10.84 o 
   5  12  10      396.51      417.46     17.93 o 
   6  12  10       62.42       75.28      9.21 o 
  -9  13  10     4041.29     4209.32     56.21 o 
  -8  13  10        2.29       11.92      5.94 o 
  -7  13  10       31.44       39.13      6.71 o 
  -6  13  10        1.00       -1.70      5.79 o 
  -5  13  10      249.39      268.47     13.29 o 
  -4  13  10       90.29      103.27     14.53 o 
  -3  13  10       63.43       42.66     10.07 o 
  -2  13  10        8.70        9.14      6.93 o 
  -1  13  10     3837.60     3806.37     75.00 o 
   0  13  10      955.45      940.52     23.43 o 
   1  13  10      201.16      180.90     14.02 o 
   2  13  10       10.82       27.66      9.61 o 
   3  13  10      206.24      160.87     13.40 o 
   4  13  10       94.95      113.00     11.12 o 
   5  13  10     1181.02     1140.33     27.34 o 
  -9  14  10        6.76       41.52      6.32 o 
  -8  14  10        0.50        1.94      5.41 o 
  -7  14  10      511.85      535.26     17.03 o 
  -6  14  10      193.05      210.78     11.85 o 
  -5  14  10     1638.69     1493.46     61.19 o 
  -4  14  10      862.80      879.27     42.50 o 
  -3  14  10        3.40       16.05      8.86 o 
  -2  14  10     1529.51     1347.61     32.99 o 
  -1  14  10        0.49        1.64      7.74 o 
   0  14  10     1453.18     1597.35     30.17 o 
   1  14  10      522.06      564.86     24.46 o 
   2  14  10      238.78      226.77     20.15 o 
   3  14  10      178.63      209.79     14.92 o 
   4  14  10      856.04      822.41     23.25 o 
   5  14  10      106.98      124.64     10.52 o 
  -9  15  10      702.39      733.12     15.96 o 
  -8  15  10      201.71      256.52     12.65 o 
  -7  15  10     1294.53     1301.47     40.41 o 
  -6  15  10       88.59       81.73      8.09 o 
  -5  15  10      742.50      732.16     24.85 o 
  -4  15  10     1166.03     1061.38     37.38 o 
  -3  15  10     2008.16     1855.05     48.52 o 
  -2  15  10     1188.73     1186.04     37.93 o 
  -1  15  10       37.16       41.88      8.52 o 
   0  15  10      932.02      871.56     26.87 o 
   1  15  10      879.84      858.76     22.81 o 
   2  15  10     1077.68      966.75     23.54 o 
   3  15  10     2588.61     2671.42     53.44 o 
   4  15  10      790.92      736.88     31.08 o 
   5  15  10        0.10        4.09      7.02 o 
  -9  16  10       41.00       60.08      7.55 o 
  -8  16  10     1455.97     1544.10     42.43 o 
  -7  16  10      154.70      139.93      9.12 o 
  -6  16  10      515.42      522.12     20.01 o 
  -5  16  10       51.33       61.51     11.62 o 
  -4  16  10      753.00      736.72     31.00 o 
  -3  16  10       30.40       25.14      9.27 o 
  -2  16  10      128.90       86.80     10.46 o 
  -1  16  10      106.62      105.72     13.08 o 
   0  16  10     1464.50     1494.18     45.09 o 
   1  16  10      491.34      485.23     22.43 o 
   2  16  10      465.13      446.35     19.55 o 
   3  16  10       92.13      108.31     13.47 o 
   4  16  10        0.73       -3.75      6.79 o 
   5  16  10        0.47       -3.81     12.17 o 
  -9  17  10     1414.34     1603.27     27.62 o 
  -8  17  10       65.63       67.83     15.85 o 
  -7  17  10        0.37        2.61      6.02 o 
  -6  17  10      402.48      367.54     16.93 o 
  -5  17  10       51.53       38.70     10.35 o 
  -4  17  10      745.12      658.85     29.33 o 
  -3  17  10       76.69       92.92     10.65 o 
  -2  17  10        8.38        5.30      7.57 o 
  -1  17  10      133.08      124.55     11.66 o 
   0  17  10      232.92      242.97     15.18 o 
   1  17  10       18.63       25.00      6.45 o 
   2  17  10       80.55       90.35     10.48 o 
   3  17  10       13.55        7.61      7.27 o 
   4  17  10      175.76      180.62     17.19 o 
   5  17  10      141.52      146.17      9.37 o 
  -9  18  10       20.98       54.75     13.02 o 
  -8  18  10       54.20       55.10      8.17 o 
  -7  18  10     1133.17     1143.82     25.94 o 
  -6  18  10     2129.97     2139.75     50.58 o 
  -5  18  10      800.13      693.26     29.74 o 
  -4  18  10      306.64      363.02     34.06 o 
  -3  18  10     1282.84     1141.14     37.60 o 
  -2  18  10      147.25      191.55     13.71 o 
  -1  18  10      464.85      444.98     19.51 o 
   0  18  10     1751.99     1614.61     52.99 o 
   1  18  10      120.99       93.81     10.32 o 
   2  18  10      157.22      173.54     12.52 o 
   3  18  10       34.23       28.69      9.43 o 
   4  18  10      159.81      146.53     15.56 o 
   5  18  10       65.01       62.73     14.56 o 
  -8  19  10      248.16      229.27     13.08 o 
  -7  19  10        2.82       11.42      5.81 o 
  -6  19  10      494.52      499.70     18.29 o 
  -5  19  10      104.01      165.55     70.29 o 
  -4  19  10        6.73       -1.77      7.24 o 
  -3  19  10      131.60      140.93     12.33 o 
  -2  19  10      744.67      745.05     24.79 o 
  -1  19  10       88.48       86.46     10.11 o 
   0  19  10       24.70       29.42      8.24 o 
   1  19  10      234.79      243.87     25.52 o 
   2  19  10      258.10      248.34     12.08 o 
   3  19  10        5.45        5.74      6.20 o 
   4  19  10      204.11      179.53     11.76 o 
   5  19  10       87.21       59.40      8.51 o 
  -8  20  10      353.52      374.65     16.55 o 
  -7  20  10      342.67      360.23     14.07 o 
  -6  20  10      571.04      655.50     23.52 o 
  -5  20  10     1076.85     1130.58     35.99 o 
  -4  20  10      512.89      524.89     20.81 o 
  -3  20  10      275.36      301.62     16.57 o 
  -2  20  10        2.30        5.97      7.01 o 
  -1  20  10      475.69      489.26     19.86 o 
   0  20  10      847.93      871.47     32.72 o 
   1  20  10       27.58       25.85     10.34 o 
   2  20  10      687.61      640.82     18.86 o 
   3  20  10       29.42       32.34      6.85 o 
   4  20  10        3.79       -0.69     15.47 o 
  -8  21  10       46.44       50.97      8.45 o 
  -7  21  10      839.35      807.00     19.46 o 
  -6  21  10       41.11       43.47      9.45 o 
  -5  21  10       38.77      170.05     80.76 o 
  -4  21  10      108.32      108.40     10.69 o 
  -3  21  10      480.01      445.74     15.01 o 
  -2  21  10      905.60      833.61     25.76 o 
  -1  21  10      276.63      277.52     15.25 o 
   0  21  10        4.83       15.69     14.69 o 
   1  21  10      971.56      957.37     26.39 o 
   2  21  10        4.70        2.22      6.55 o 
   3  21  10       57.95       57.50      7.44 o 
   4  21  10       41.24       41.56      6.14 o 
  -8  22  10       52.33       43.35      9.18 o 
  -7  22  10      515.14      539.60     15.04 o 
  -6  22  10     1617.32     1838.24     40.12 o 
  -5  22  10     1286.04     1394.59     37.41 o 
  -4  22  10     1202.80     1183.30     39.33 o 
  -3  22  10       39.37       60.64      7.86 o 
  -2  22  10      679.50      693.21     26.83 o 
  -1  22  10     1051.97     1031.39     28.05 o 
   0  22  10       24.04       17.81     10.61 o 
   1  22  10        6.70        4.03      6.51 o 
   2  22  10     1558.70     1448.03     31.37 o 
   3  22  10        8.41       19.92      9.07 o 
   4  22  10      101.01      159.74     12.81 o 
  -8  23  10      112.73      137.39     11.93 o 
  -7  23  10        6.32       17.11      4.22 o 
  -6  23  10      608.33      718.45     24.58 o 
  -5  23  10      235.82      233.78     16.13 o 
  -4  23  10      177.68      176.88     12.00 o 
  -3  23  10      150.96      132.29      9.89 o 
  -2  23  10      455.25      452.81     16.53 o 
  -1  23  10      363.84      326.47     13.80 o 
   0  23  10      533.19      526.76     26.36 o 
   1  23  10      122.97      120.30     10.55 o 
   2  23  10       23.56       33.57      6.93 o 
   3  23  10     1202.87     1260.04     99.75 o 
   4  23  10      179.17      176.17     11.94 o 
  -7  24  10       76.44       54.20      8.11 o 
  -6  24  10      833.96      901.89     25.89 o 
  -5  24  10      170.52      173.80     13.60 o 
  -4  24  10        5.04       10.87      5.95 o 
  -3  24  10      134.23      127.08      9.03 o 
  -2  24  10       23.45       27.05      7.80 o 
  -1  24  10     1024.01     1018.78     33.33 o 
   0  24  10      275.91      233.45     20.09 o 
   1  24  10      818.88      766.99     21.36 o 
   2  24  10       38.30       36.66      6.34 o 
   3  24  10      731.49      691.74     43.73 o 
  -7  25  10      397.59      469.85     31.20 o 
  -6  25  10      241.98      266.35     13.87 o 
  -5  25  10        6.03        1.84      5.32 o 
  -4  25  10      152.20      148.89     15.68 o 
  -3  25  10      416.00      418.23     17.91 o 
  -2  25  10        5.61       26.79      7.26 o 
  -1  25  10      473.36      486.12     20.57 o 
   0  25  10       44.16       61.68     10.99 o 
   1  25  10      209.68      251.24     16.67 o 
   2  25  10       53.09       43.70      9.84 o 
   3  25  10      470.57      382.51     22.10 o 
  -7  26  10       13.19       23.75      6.88 o 
  -6  26  10      696.28      790.49     21.01 o 
  -5  26  10      297.04      298.20     12.08 o 
  -4  26  10      202.73      236.93     14.17 o 
  -3  26  10      101.55      130.86     10.10 o 
  -2  26  10      613.22      623.88     19.95 o 
  -1  26  10       16.37       17.15      6.30 o 
   0  26  10        3.20       -2.17      8.36 o 
   1  26  10       59.55       38.67      9.24 o 
   2  26  10      115.91      140.98      9.80 o 
  -6  27  10       55.51       58.51      6.53 o 
  -5  27  10       31.85       41.72      9.00 o 
  -4  27  10        0.51        8.32      4.02 o 
  -3  27  10       12.87       14.78      5.80 o 
  -2  27  10      496.24      558.32     18.19 o 
  -1  27  10        1.43       -1.72      7.83 o 
   0  27  10       19.13        9.83     10.09 o 
   1  27  10      353.08      349.09     16.94 o 
   2  27  10      150.57      125.73     15.36 o 
  -6  28  10      871.42     1068.32     28.48 o 
  -5  28  10       86.08      103.85      8.09 o 
  -4  28  10      221.88      269.21     13.08 o 
  -3  28  10      831.92      773.81     34.62 o 
  -2  28  10      194.92      182.06     14.07 o 
  -1  28  10        2.15       21.08     18.06 o 
   0  28  10      276.85      263.13     15.86 o 
   1  28  10       32.07       17.12      9.25 o 
   2  28  10      359.98      298.21     18.97 o 
  -5  29  10       39.74       33.36      8.30 o 
  -4  29  10       75.47       84.59      6.19 o 
  -3  29  10      369.26      378.72     18.54 o 
  -2  29  10      141.73      116.83     11.03 o 
  -1  29  10     1377.26     1216.51     46.62 o 
   0  29  10      128.70      108.37     10.62 o 
   1  29  10      115.18       95.26      9.43 o 
  -5  30  10      964.79     1142.04     28.85 o 
  -4  30  10       53.46       60.95      9.21 o 
  -3  30  10       54.82       64.28      8.75 o 
  -2  30  10      123.70       93.76      6.88 o 
  -1  30  10        2.69       10.63      6.47 o 
   0  30  10       28.04       39.32      6.91 o 
   1  30  10      248.35      208.61     15.75 o 
  -4  31  10       29.29       32.81      6.88 o 
  -3  31  10       49.14       46.31      5.32 o 
  -2  31  10        1.23        2.78      5.08 o 
  -1  31  10       97.17       80.13      8.21 o 
   0  31  10       39.37       39.44      5.79 o 
  -9   0  11     3294.83     3058.15     72.33 o 
  -7   0  11      160.21      126.46     16.93 o 
  -5   0  11     1963.34     1857.71     44.84 o 
  -3   0  11     3870.37     3678.28     61.97 o 
  -1   0  11      521.51      489.66     20.03 o 
   1   0  11     1080.00     1032.79     36.68 o 
   3   0  11      697.34      665.73     38.38 o 
   5   0  11     2073.56     2005.66     51.51 o 
 -10   1  11      115.19      119.73      8.69 o 
  -9   1  11      159.58      241.37     16.69 o 
  -8   1  11      258.44      260.01     14.71 o 
  -7   1  11      385.71      355.87     19.15 o 
  -6   1  11      947.45      806.88     21.49 o 
  -5   1  11     1278.49     1162.54     27.78 o 
  -4   1  11     1045.85     1005.70     26.85 o 
  -3   1  11     1104.50     1200.21     32.38 o 
  -2   1  11     1000.03      893.00     26.09 o 
  -1   1  11      282.21      573.44     38.58 o 
   0   1  11     3344.68     3256.86     61.51 o 
   1   1  11      592.07      654.29     20.18 o 
   2   1  11     1681.43     1521.58     28.24 o 
   3   1  11       21.85       76.10     31.73 o 
   4   1  11       49.46       45.33      7.87 o 
   5   1  11       23.51      742.50    358.37 o 
 -10   2  11       25.65       18.87      5.40 o 
  -9   2  11      407.44      353.78     18.16 o 
  -8   2  11       72.16       59.24      9.02 o 
  -7   2  11      518.08      511.46     15.85 o 
  -6   2  11      154.78      145.58     11.09 o 
  -5   2  11      214.68      213.85     12.21 o 
  -4   2  11      298.18      322.24     13.38 o 
  -3   2  11     1766.73     1666.01     44.00 o 
  -2   2  11      268.02      282.46     16.63 o 
  -1   2  11     7123.52     6675.11     82.46 o 
   0   2  11     1876.46     1905.82     48.71 o 
   1   2  11      648.96      550.81     19.35 o 
   2   2  11      201.01      327.91     50.44 o 
   3   2  11       81.24       86.08     10.18 o 
   4   2  11      104.56       91.79     10.21 o 
   5   2  11       65.11      203.86    113.87 o 
 -10   3  11       92.98       80.12      7.19 o 
  -9   3  11        5.02       64.90     10.94 o 
  -8   3  11       11.10       17.79      7.43 o 
  -7   3  11       30.51       54.79      7.17 o 
  -6   3  11       47.90       55.94      8.18 o 
  -5   3  11      355.39      402.38     26.37 o 
  -4   3  11     1242.55     1173.08     43.57 o 
  -3   3  11      398.55      513.12     26.37 o 
  -2   3  11     1918.24     1877.40     44.74 o 
  -1   3  11      545.82      583.02     49.71 o 
   0   3  11        6.68       69.05     16.71 o 
   1   3  11       20.02        8.64      9.33 o 
   2   3  11      555.21      501.28     41.35 o 
   3   3  11       14.41       28.12      8.12 o 
   4   3  11       11.26       27.28     10.19 o 
   5   3  11      374.08      797.43    102.15 o 
 -10   4  11       18.06       19.10      5.06 o 
  -9   4  11     2280.94     2150.70     53.39 o 
  -8   4  11       42.42       42.17      7.93 o 
  -7   4  11      719.82      696.75     20.03 o 
  -6   4  11      115.72      124.71      9.10 o 
  -5   4  11      835.58      899.05     38.14 o 
  -4   4  11       17.84       55.08     10.59 o 
  -3   4  11     2967.90     2774.10     45.57 o 
  -2   4  11     1715.30     1734.94     43.37 o 
  -1   4  11      271.92      332.72     36.88 o 
   0   4  11     1379.68     1383.03     32.29 o 
   1   4  11       20.29       19.99      9.71 o 
   2   4  11      608.53      570.46     17.84 o 
   3   4  11        1.88       12.92      9.25 o 
   4   4  11       16.50       39.12     10.48 o 
   5   4  11     1385.05     1443.46     36.50 o 
 -10   5  11        1.30       60.43     10.86 o 
  -9   5  11      310.38      307.20     16.43 o 
  -8   5  11       21.39       13.75      5.44 o 
  -7   5  11      844.32      850.67     21.49 o 
  -6   5  11       11.29       31.19      6.65 o 
  -5   5  11        4.97       16.34      9.06 o 
  -4   5  11     1671.01     1537.12     34.23 o 
  -3   5  11      428.90      374.76     20.32 o 
  -2   5  11     3112.85     2731.05     71.16 o 
  -1   5  11     6524.33     6134.68    114.47 o 
   0   5  11     1148.01     1098.23     22.64 o 
   1   5  11      281.53      228.71     14.43 o 
   2   5  11      682.32      673.94     18.55 o 
   3   5  11        6.31      110.92    103.73 o 
   4   5  11      323.23      357.30     71.83 o 
   5   5  11      228.39      528.02     38.67 o 
 -10   6  11      807.09      808.64     27.37 o 
  -9   6  11        5.13       19.90      6.18 o 
  -8   6  11       50.42       36.40      6.30 o 
  -7   6  11       55.63       58.90      7.13 o 
  -6   6  11     1133.10     1132.97     23.60 o 
  -5   6  11      193.15      324.13     21.61 o 
  -4   6  11        2.98       29.72     10.89 o 
  -3   6  11       17.58       15.70      8.01 o 
  -2   6  11       23.30       46.77     11.10 o 
  -1   6  11      966.40     1017.42     27.95 o 
   0   6  11      678.44      669.49     17.72 o 
   1   6  11      173.25      143.17     11.66 o 
   2   6  11      428.69      490.81     16.36 o 
   3   6  11       14.92       45.76     12.43 o 
   4   6  11     1088.34     1116.23     31.13 o 
   5   6  11     2301.85     2534.05     31.27 o 
 -10   7  11       91.68       68.00      9.48 o 
  -9   7  11      365.49      358.15     14.57 o 
  -8   7  11       92.62       82.28      7.39 o 
  -7   7  11      208.51      173.84      9.68 o 
  -6   7  11      424.97      398.86     14.47 o 
  -5   7  11     5269.93     4857.68     76.30 o 
  -4   7  11      735.78      796.35     30.56 o 
  -3   7  11     1481.31     1355.76     32.56 o 
  -2   7  11      412.00      368.38     18.18 o 
  -1   7  11     2273.46     2209.79     45.56 o 
   0   7  11       26.21       31.97     11.31 o 
   1   7  11      478.67      419.55     17.04 o 
   2   7  11      888.31      856.67     30.32 o 
   3   7  11      384.64      414.34     62.42 o 
   4   7  11      217.19      286.54     24.41 o 
   5   7  11      763.62      903.73     34.65 o 
 -10   8  11       55.12       47.32      7.97 o 
  -9   8  11      988.59      961.19     20.30 o 
  -8   8  11       31.91       16.77      5.27 o 
  -7   8  11       39.47       60.07      7.04 o 
  -6   8  11        9.07        2.76      5.22 o 
  -5   8  11      353.47      385.02     20.16 o 
  -4   8  11      742.68      743.37     24.62 o 
  -3   8  11      170.28      182.53     13.54 o 
  -2   8  11     1344.42     1203.95     37.10 o 
  -1   8  11     1042.12      965.87     31.79 o 
   0   8  11      860.82      834.09     22.44 o 
   1   8  11      467.16      423.77     17.17 o 
   2   8  11       64.14       91.16     15.13 o 
   3   8  11     1728.44     1675.92     41.86 o 
   4   8  11      473.71      468.67     20.79 o 
   5   8  11      610.56      669.42     19.86 o 
  -9   9  11      187.30      217.94     13.62 o 
  -8   9  11        0.89        1.97      4.70 o 
  -7   9  11     2306.60     2148.83     29.85 o 
  -6   9  11       94.52       77.64      7.24 o 
  -5   9  11     1122.94     1027.55     25.53 o 
  -4   9  11      573.98      539.83     27.17 o 
  -3   9  11      141.24      120.64     11.48 o 
  -2   9  11     1928.59     1684.88     35.75 o 
  -1   9  11      599.66      526.62     16.16 o 
   0   9  11      389.80      336.49     17.46 o 
   1   9  11      413.47      360.09     15.66 o 
   2   9  11      862.71      798.46     25.69 o 
   3   9  11       23.67       70.84     16.48 o 
   4   9  11      240.12      233.01     15.57 o 
   5   9  11       39.19       84.42      9.29 o 
  -9  10  11      407.59      522.65     14.49 o 
  -8  10  11      194.78      203.74      9.83 o 
  -7  10  11      155.39      191.32      9.68 o 
  -6  10  11      132.63      132.55      9.55 o 
  -5  10  11      835.69      820.89     22.98 o 
  -4  10  11     1679.41     1550.88     44.17 o 
  -3  10  11      559.09      549.80     21.44 o 
  -2  10  11       74.83       57.22      9.40 o 
  -1  10  11      375.05      355.93     13.40 o 
   0  10  11     1053.04      990.29     28.50 o 
   1  10  11       30.73       84.06     19.86 o 
   2  10  11      600.56      545.67     21.73 o 
   3  10  11     1210.06     1046.69     28.32 o 
   4  10  11       75.62       63.51     10.62 o 
   5  10  11     1791.81     1866.41     30.37 o 
  -9  11  11      491.15      469.97     13.49 o 
  -8  11  11        3.68       11.45      5.49 o 
  -7  11  11       27.73       33.91      5.26 o 
  -6  11  11        2.28        1.74      5.44 o 
  -5  11  11       67.63       65.46      8.17 o 
  -4  11  11     2713.54     2367.62     54.50 o 
  -3  11  11      263.97      256.68     19.20 o 
  -2  11  11      126.94      125.20     10.13 o 
  -1  11  11        6.33        7.68      6.40 o 
   0  11  11      399.37      400.73     16.63 o 
   1  11  11     1903.94     1671.79     35.86 o 
   2  11  11      170.79      142.12     12.52 o 
   3  11  11        8.99       17.33      6.55 o 
   4  11  11      489.74      508.30     20.49 o 
   5  11  11      203.28      224.23      9.64 o 
  -9  12  11     1864.96     2000.31     32.08 o 
  -8  12  11      102.02       99.57      8.71 o 
  -7  12  11       68.86       65.77      7.19 o 
  -6  12  11       16.61       18.60      5.56 o 
  -5  12  11      712.75      688.01     24.30 o 
  -4  12  11      306.13      269.70     19.60 o 
  -3  12  11      770.64      652.00     29.13 o 
  -2  12  11       50.65       58.51      8.77 o 
  -1  12  11        1.59        2.08      6.45 o 
   0  12  11        1.99        3.51      7.24 o 
   1  12  11       92.43       97.57      9.81 o 
   2  12  11      524.03      466.50     16.81 o 
   3  12  11      509.35      519.64     17.60 o 
   4  12  11        1.15       30.88      8.77 o 
   5  12  11     1014.50     1114.01     17.98 o 
  -9  13  11      118.96      107.90      7.40 o 
  -8  13  11       24.97       27.83      5.98 o 
  -7  13  11      200.38      206.35     10.61 o 
  -6  13  11      608.39      638.04     19.56 o 
  -5  13  11        7.19        5.25      6.96 o 
  -4  13  11        9.48       16.24      7.20 o 
  -3  13  11      388.54      360.73     22.34 o 
  -2  13  11       27.10       35.28      8.80 o 
  -1  13  11       13.09       25.00      7.87 o 
   0  13  11        8.50       10.55      7.27 o 
   1  13  11      193.20      223.39     12.71 o 
   2  13  11      650.78      620.29     24.11 o 
   3  13  11      131.76       90.55     10.16 o 
   4  13  11        4.04       -0.23      9.65 o 
   5  13  11      424.91      462.13     11.38 o 
  -9  14  11      181.12      218.92     17.23 o 
  -8  14  11      846.63      932.19     24.17 o 
  -7  14  11       39.12       29.53      5.61 o 
  -6  14  11        0.21       -0.01      5.32 o 
  -5  14  11       93.52       76.72      9.48 o 
  -4  14  11      135.39      126.67     12.17 o 
  -3  14  11      164.41      151.66     15.42 o 
  -2  14  11     1166.31     1027.29     35.35 o 
  -1  14  11     1958.89     1974.77     39.00 o 
   0  14  11      489.02      466.73     19.83 o 
   1  14  11       19.32       32.40      7.14 o 
   2  14  11      497.54      492.55     21.83 o 
   3  14  11      216.85      189.85     12.55 o 
   4  14  11       81.19       71.91     18.77 o 
  -9  15  11       87.21      111.69     10.85 o 
  -8  15  11      396.60      425.18     13.81 o 
  -7  15  11      643.03      727.56     17.53 o 
  -6  15  11      196.85      201.50     10.74 o 
  -5  15  11        0.81        2.54     16.70 o 
  -4  15  11     3450.06     3412.73     63.75 o 
  -3  15  11      743.90      636.53     28.58 o 
  -2  15  11       50.98       47.78      8.90 o 
  -1  15  11       34.66       16.48      7.29 o 
   0  15  11       96.45       97.51     13.63 o 
   1  15  11      961.83      897.51     28.30 o 
   2  15  11       54.65       47.04      9.13 o 
   3  15  11      288.86      268.69     16.72 o 
   4  15  11       48.98       42.16      7.52 o 
  -8  16  11      235.43      277.38     14.27 o 
  -7  16  11        0.57        0.38      4.86 o 
  -6  16  11        5.01       12.35      7.79 o 
  -5  16  11        9.53       -6.86      9.68 o 
  -4  16  11     2984.45     2767.81     57.15 o 
  -3  16  11       15.91       26.98      9.56 o 
  -2  16  11       66.96       64.95      9.73 o 
  -1  16  11      249.15      224.67     14.02 o 
   0  16  11      155.74      145.32     17.66 o 
   1  16  11      428.48      438.87     18.85 o 
   2  16  11        3.22       10.74      7.14 o 
   3  16  11      330.16      332.90     14.43 o 
   4  16  11      515.18      529.35     16.98 o 
  -8  17  11       73.95       82.88      8.15 o 
  -7  17  11        0.10        6.84      5.06 o 
  -6  17  11       18.20       10.82      7.62 o 
  -5  17  11       50.98       39.22      9.53 o 
  -4  17  11     1677.23     1666.94     44.04 o 
  -3  17  11      642.92      631.89     31.88 o 
  -2  17  11      711.99      673.57     23.28 o 
  -1  17  11        0.71        6.41      6.86 o 
   0  17  11       78.63       68.27     12.20 o 
   1  17  11       39.16       26.14      6.11 o 
   2  17  11     1015.22      951.75     23.83 o 
   3  17  11        0.95       -2.10      7.15 o 
   4  17  11        8.01       32.34     23.04 o 
  -8  18  11      169.03      153.17      9.64 o 
  -7  18  11       92.31       93.01      7.66 o 
  -6  18  11       22.04       17.89      7.95 o 
  -5  18  11        1.33        7.99     11.16 o 
  -4  18  11       25.36       26.47      9.13 o 
  -3  18  11       20.57       28.95     10.13 o 
  -2  18  11      234.47      239.80     14.65 o 
  -1  18  11      503.09      495.62     19.53 o 
   0  18  11       80.65      110.53     13.75 o 
   1  18  11      289.38      342.05     17.88 o 
   2  18  11      347.34      350.38     12.73 o 
   3  18  11       33.98        3.48      5.48 o 
   4  18  11      360.42      361.35     17.77 o 
  -8  19  11        8.93       10.22      7.71 o 
  -7  19  11      226.73      220.32     10.22 o 
  -6  19  11       83.62       56.57      9.19 o 
  -5  19  11       19.10       19.19      9.47 o 
  -4  19  11      213.95      188.81     11.42 o 
  -3  19  11     1848.63     1803.50     35.89 o 
  -2  19  11       60.31       54.73      8.43 o 
  -1  19  11      784.34      711.29     22.43 o 
   0  19  11     1297.23     1451.29     79.26 o 
   1  19  11       11.88       16.18      8.89 o 
   2  19  11        6.66        6.00      4.58 o 
   3  19  11        1.18       -5.98      5.98 o 
   4  19  11        9.38       -2.78      6.69 o 
  -8  20  11       34.43       27.64      8.07 o 
  -7  20  11       68.67       70.17      8.17 o 
  -6  20  11      206.71      227.05     14.94 o 
  -5  20  11       52.53       49.59      9.95 o 
  -4  20  11      158.42      138.13     11.83 o 
  -3  20  11       36.31       44.76      7.21 o 
  -2  20  11       24.26       20.42      8.88 o 
  -1  20  11       15.45        8.91      6.26 o 
   0  20  11       98.64      114.60     13.78 o 
   1  20  11      587.74      584.71     26.07 o 
   2  20  11       34.50       38.48      6.75 o 
   3  20  11       68.75       76.11      6.59 o 
  -8  21  11       44.16       57.96      8.29 o 
  -7  21  11      381.60      426.70     16.08 o 
  -6  21  11      131.20      132.56     11.63 o 
  -5  21  11      120.45      145.05     13.32 o 
  -4  21  11        4.63        7.43      6.16 o 
  -3  21  11       46.64       42.97      6.08 o 
  -2  21  11       60.21       42.22      6.76 o 
  -1  21  11      818.40      858.66     32.92 o 
   0  21  11      285.25      305.71     20.19 o 
   1  21  11       32.38       37.24      7.55 o 
   2  21  11     1801.67     1934.31     36.15 o 
   3  21  11      507.60      436.44     48.78 o 
  -7  22  11       45.88       38.69      6.32 o 
  -6  22  11      261.45      257.49     19.48 o 
  -5  22  11      566.53      633.80     23.40 o 
  -4  22  11        6.98        9.10      6.05 o 
  -3  22  11      188.88      187.46     11.84 o 
  -2  22  11      838.00      829.43     23.61 o 
  -1  22  11      228.05      217.00     11.57 o 
   0  22  11       55.19       50.82     11.28 o 
   1  22  11        0.84       -5.68      5.81 o 
   2  22  11        4.18       35.50      6.00 o 
   3  22  11      555.71      536.31     19.02 o 
  -7  23  11      861.03      983.47     21.56 o 
  -6  23  11       31.05       25.61      6.60 o 
  -5  23  11        0.86        5.07      5.94 o 
  -4  23  11      743.42      839.20     21.41 o 
  -3  23  11      910.94      913.77     29.40 o 
  -2  23  11      136.70      129.79     10.20 o 
  -1  23  11       30.74       12.48      8.60 o 
   0  23  11     1589.36     1562.92     70.14 o 
   1  23  11      381.47      374.48     13.42 o 
   2  23  11     1121.39     1119.94     24.10 o 
  -7  24  11       91.64       86.47      9.43 o 
  -6  24  11      146.35      173.09     10.75 o 
  -5  24  11      107.01      132.59     10.66 o 
  -4  24  11       39.54       42.18     10.85 o 
  -3  24  11      463.81      438.42     19.72 o 
  -2  24  11      116.93      102.72      9.25 o 
  -1  24  11       12.37       12.91      9.06 o 
   0  24  11       19.14       29.27      9.00 o 
   1  24  11      286.99      276.39     15.47 o 
   2  24  11      123.10      130.23     15.98 o 
  -6  25  11      382.42      426.16     14.29 o 
  -5  25  11       98.58      127.98      9.78 o 
  -4  25  11       68.76       54.42      9.72 o 
  -3  25  11       80.87       82.06      8.39 o 
  -2  25  11      605.64      524.32     16.91 o 
  -1  25  11     1169.01     1111.51     31.83 o 
   0  25  11       30.28       38.25     12.49 o 
   1  25  11        1.13        7.23      7.50 o 
   2  25  11      955.61      897.25     31.94 o 
  -6  26  11       16.62       10.31      5.65 o 
  -5  26  11      350.11      340.70     13.24 o 
  -4  26  11      262.95      253.19     10.55 o 
  -3  26  11      261.25      239.86     13.98 o 
  -2  26  11     1804.13     1754.78     27.82 o 
  -1  26  11        5.01       11.85      7.32 o 
   0  26  11        7.45       16.91      7.16 o 
   1  26  11       37.83       24.35      8.14 o 
  -5  27  11      101.51      105.12     11.18 o 
  -4  27  11       64.76       47.78      6.01 o 
  -3  27  11     1614.51     1358.13     71.01 o 
  -2  27  11      135.75      165.03      9.06 o 
  -1  27  11       24.00       40.65      8.08 o 
   0  27  11      248.75      232.20     27.96 o 
   1  27  11      105.54       52.37     11.31 o 
  -5  28  11        5.49       16.42      5.65 o 
  -4  28  11       53.92       42.89      8.25 o 
  -3  28  11      375.00      413.17     14.10 o 
  -2  28  11      818.25      731.26     20.99 o 
  -1  28  11      484.76      474.14     17.64 o 
   0  28  11       24.37       22.96      8.06 o 
  -4  29  11        2.64       -3.67      5.18 o 
  -3  29  11       12.28        3.46      5.56 o 
  -2  29  11       27.65       23.58      7.99 o 
  -1  29  11      624.20      639.40     17.56 o 
  -8   0  12      317.75      408.47     30.51 o 
  -6   0  12      227.80      192.68     26.26 o 
  -4   0  12      972.81     1024.15     32.71 o 
  -2   0  12     3015.64     2878.87     78.66 o 
   0   0  12      508.16      611.29     39.41 o 
   2   0  12     3627.45     3646.00     76.78 o 
   4   0  12     1327.08     2111.58     53.81 o 
  -9   1  12       84.30       66.68      8.57 o 
  -8   1  12      612.16      588.04     25.31 o 
  -7   1  12      957.05      756.65     31.16 o 
  -6   1  12       17.07       33.89      8.80 o 
  -5   1  12        9.40       20.40      8.79 o 
  -4   1  12       79.68      101.31     11.71 o 
  -3   1  12     2271.41     2067.14     28.00 o 
  -2   1  12      505.59      587.73     26.90 o 
  -1   1  12        2.32       57.78     61.22 o 
   0   1  12      768.63      761.11     63.88 o 
   1   1  12       96.75       38.48     10.06 o 
   3   1  12      763.77      711.02     26.97 o 
   4   1  12     1857.32     2968.16     77.68 o 
   5   1  12      107.41       91.96      7.47 o 
  -9   2  12        3.18       12.78      6.32 o 
  -8   2  12      414.61      438.93     22.42 o 
  -7   2  12       14.24       35.17      9.80 o 
  -6   2  12      199.83      262.50     15.92 o 
  -5   2  12       68.27       58.10     10.61 o 
  -4   2  12     1486.19     1388.55     33.79 o 
  -3   2  12       60.18      138.03     24.93 o 
  -2   2  12     2226.07     2007.92     48.86 o 
  -1   2  12      948.73      951.40     33.78 o 
   0   2  12      135.85      185.12     16.54 o 
   1   2  12        2.08       21.11      7.46 o 
   2   2  12       68.01      103.24     11.58 o 
   3   2  12      115.62      124.60     14.35 o 
   4   2  12     2201.06     3390.35     47.76 o 
   5   2  12        9.89       48.64     20.71 o 
  -9   3  12      255.75      280.77     46.54 o 
  -8   3  12     1933.72     1791.97     59.94 o 
  -7   3  12      369.13      391.83     16.71 o 
  -6   3  12      329.31      342.10     21.26 o 
  -5   3  12       16.23       24.58      9.49 o 
  -4   3  12       97.90      127.56     22.40 o 
  -3   3  12      305.63      296.03     19.78 o 
  -2   3  12      871.56      994.49    117.45 o 
  -1   3  12      801.70      777.85     31.82 o 
   0   3  12       27.81       20.99      9.40 o 
   1   3  12      329.27      259.30     13.19 o 
   2   3  12      213.67      262.22     17.70 o 
   3   3  12        4.81       25.69     12.20 o 
   4   3  12     3324.72     3628.66    190.95 o 
   5   3  12      242.99      217.37     13.67 o 
  -9   4  12       44.35       52.45      8.08 o 
  -8   4  12       12.64       45.10     18.54 o 
  -7   4  12      263.76      243.78     15.21 o 
  -6   4  12      250.28      281.34     12.14 o 
  -5   4  12      248.01      269.85     19.42 o 
  -4   4  12     2102.43     2091.23     33.45 o 
  -3   4  12      748.25      726.68     33.37 o 
  -2   4  12     1183.31     1124.26     29.76 o 
  -1   4  12       25.73       87.90     40.30 o 
   0   4  12       97.05       69.01     14.69 o 
   1   4  12      150.88      199.24     32.88 o 
   2   4  12      951.67      980.61     28.89 o 
   3   4  12      197.49      187.87     35.76 o 
   4   4  12       71.15      896.35    202.02 o 
  -9   5  12        0.37       33.68     36.41 o 
  -8   5  12      178.92      176.64     14.27 o 
  -7   5  12      649.96      662.41     16.64 o 
  -6   5  12      404.32      439.78     14.44 o 
  -5   5  12      209.41      199.72     14.23 o 
  -4   5  12        6.77       24.95      9.04 o 
  -3   5  12       20.22       24.78      7.20 o 
  -2   5  12      273.29      278.03     16.93 o 
  -1   5  12     4665.78     4370.65     66.76 o 
   0   5  12       14.78        6.56      8.10 o 
   1   5  12      143.73      134.32     10.06 o 
   2   5  12      905.66      966.75     24.15 o 
   3   5  12      527.00      467.88     31.72 o 
   4   5  12      254.87      186.41     15.02 o 
  -9   6  12        0.72        3.43      6.42 o 
  -8   6  12        1.59       17.54      5.11 o 
  -7   6  12      320.52      314.73     19.09 o 
  -6   6  12       64.94       43.96      6.31 o 
  -5   6  12      410.52      391.63     18.95 o 
  -4   6  12      256.38      216.95     14.08 o 
  -3   6  12      388.49      360.30     17.64 o 
  -2   6  12      611.40      604.54     23.03 o 
  -1   6  12       16.17       56.88     15.14 o 
   0   6  12       35.20       36.56      8.87 o 
   1   6  12        1.71       47.42     16.97 o 
   2   6  12      250.40      231.97     17.48 o 
   3   6  12       24.86       53.86     27.18 o 
   4   6  12       58.50       69.32      8.34 o 
  -9   7  12        1.21        5.51      4.46 o 
  -8   7  12      487.37      504.23     18.86 o 
  -7   7  12      657.76      677.33     19.14 o 
  -6   7  12      117.46      116.98      8.20 o 
  -5   7  12       16.83       35.91      8.05 o 
  -4   7  12      248.91      214.37     14.13 o 
  -3   7  12      200.91      177.44     13.29 o 
  -2   7  12      243.91      209.10     14.21 o 
  -1   7  12     2299.03     2223.65     39.86 o 
   0   7  12       15.68       13.16      8.28 o 
   1   7  12     1495.93     1471.05     28.17 o 
   2   7  12       12.68       43.44     10.29 o 
   3   7  12       54.82       47.98     10.06 o 
   4   7  12       34.78        7.51     10.00 o 
  -9   8  12      412.54      410.04     21.71 o 
  -8   8  12        5.22        2.57      4.17 o 
  -7   8  12        2.13       14.80      5.41 o 
  -6   8  12        8.80       10.25      4.79 o 
  -5   8  12      650.58      650.41     20.45 o 
  -4   8  12      690.34      573.93     27.12 o 
  -3   8  12        4.19       16.66      7.57 o 
  -2   8  12       48.31       64.96      9.70 o 
  -1   8  12       19.56       59.94      9.80 o 
   0   8  12      312.35      263.61     15.58 o 
   1   8  12        1.13       42.21      9.09 o 
   2   8  12      840.08      778.55     22.19 o 
   3   8  12      167.46      133.57     16.67 o 
   4   8  12       31.65       15.65     11.67 o 
  -9   9  12       78.38       49.66      9.42 o 
  -8   9  12      195.35      158.86      8.13 o 
  -7   9  12     1219.11     1281.90     25.02 o 
  -6   9  12       69.58       70.38      7.35 o 
  -5   9  12     2038.70     2065.80     40.93 o 
  -4   9  12       82.14       73.77     11.95 o 
  -3   9  12       22.92       29.07      7.89 o 
  -2   9  12      558.59      529.92     20.60 o 
  -1   9  12     2233.61     2188.18     63.63 o 
   0   9  12       45.27       37.76      7.41 o 
   1   9  12     1235.19     1218.57     29.61 o 
   2   9  12      174.79      171.24     10.86 o 
   3   9  12       14.13       31.38      6.80 o 
   4   9  12       17.36       11.65      5.91 o 
  -9  10  12      199.56      217.99     14.69 o 
  -8  10  12       44.96       51.32      6.78 o 
  -7  10  12      105.71      104.26      7.08 o 
  -6  10  12      836.07      819.38     23.70 o 
  -5  10  12       35.00       41.26      7.77 o 
  -4  10  12       84.02       95.72     13.67 o 
  -3  10  12      865.68      862.63     32.15 o 
  -2  10  12       76.14       62.67      8.43 o 
  -1  10  12       15.78       41.19      7.94 o 
   0  10  12       39.78       25.11      8.07 o 
   1  10  12        4.71       16.79      6.93 o 
   2  10  12       39.33       55.56      6.80 o 
   3  10  12      118.84      103.19      8.55 o 
   4  10  12       20.47       15.57      5.34 o 
  -9  11  12      570.41      653.51     21.46 o 
  -8  11  12      918.81      892.42     19.97 o 
  -7  11  12       62.18       67.25      7.11 o 
  -6  11  12     1239.49     1167.81     43.17 o 
  -5  11  12      892.35      989.14     23.52 o 
  -4  11  12     2581.53     2431.66     53.18 o 
  -3  11  12      201.81      196.38     17.26 o 
  -2  11  12       52.68       56.71      8.88 o 
  -1  11  12     2447.36     2519.27     59.69 o 
   0  11  12       60.80       45.36      8.66 o 
   1  11  12      658.19      648.17     18.82 o 
   2  11  12      261.63      210.04      9.89 o 
   3  11  12        7.19       20.51      5.70 o 
   4  11  12       69.28       63.10     10.82 o 
  -8  12  12        2.09       16.08      5.24 o 
  -7  12  12        0.60       12.03      4.92 o 
  -6  12  12       14.42       15.02      6.71 o 
  -5  12  12       55.73       55.59      7.60 o 
  -4  12  12        2.61       22.32      8.29 o 
  -3  12  12      305.38      319.27     23.54 o 
  -2  12  12       80.60       81.68     10.00 o 
  -1  12  12       42.65       52.92      9.08 o 
   0  12  12        0.22        3.33      6.87 o 
   1  12  12        3.14       12.25      6.02 o 
   2  12  12      702.86      701.78     16.84 o 
   3  12  12        1.08        8.53      6.93 o 
   4  12  12       53.77       43.51      9.60 o 
  -8  13  12     1013.93     1011.80     18.97 o 
  -7  13  12     1525.50     1743.31     25.05 o 
  -6  13  12       23.49       14.83      6.03 o 
  -5  13  12     1579.76     1510.15     33.00 o 
  -4  13  12      518.66      509.02     20.54 o 
  -3  13  12     2313.52     2143.12     49.41 o 
  -2  13  12       61.84       67.36      9.23 o 
  -1  13  12     1218.65     1239.91     29.91 o 
   0  13  12        5.62       14.66      9.05 o 
   1  13  12       69.43       98.09      8.61 o 
   2  13  12       21.91       12.22      5.68 o 
   3  13  12       16.41        9.13      8.09 o 
   4  13  12      190.72      159.30     12.49 o 
  -8  14  12       47.03       67.89      5.59 o 
  -7  14  12       16.50       17.71      4.71 o 
  -6  14  12      155.59      176.25     11.54 o 
  -5  14  12       71.97       92.91      9.86 o 
  -4  14  12      640.49      676.59     22.43 o 
  -3  14  12        0.91       12.32      8.46 o 
  -2  14  12      814.27      865.10     35.57 o 
  -1  14  12        6.30       23.58      8.27 o 
   0  14  12        3.88        2.20      9.04 o 
   1  14  12      378.60      340.58     13.05 o 
   2  14  12       27.67       23.64      4.97 o 
   3  14  12       99.28      107.77      9.50 o 
   4  14  12       74.72       54.89      9.38 o 
  -8  15  12        1.26       25.65      5.57 o 
  -7  15  12      213.11      229.75     10.68 o 
  -6  15  12      310.03      352.96     14.84 o 
  -5  15  12      729.13      770.25     28.33 o 
  -4  15  12      187.30      171.61     15.79 o 
  -3  15  12      596.30      592.91     26.54 o 
  -2  15  12     1000.25     1060.04     35.55 o 
  -1  15  12     2500.14     2596.47     41.31 o 
   0  15  12        2.50        5.77      8.37 o 
   1  15  12      327.78      326.48     12.32 o 
   2  15  12      406.20      417.73     12.87 o 
   3  15  12      179.42      146.35      9.77 o 
  -8  16  12      750.43      806.24     28.58 o 
  -7  16  12        2.76       16.50     16.23 o 
  -6  16  12        3.49        1.94      6.56 o 
  -5  16  12       10.80       10.65      7.75 o 
  -4  16  12       37.41       24.63      8.28 o 
  -3  16  12     1330.24     1423.69     39.12 o 
  -2  16  12       62.81       56.05      8.53 o 
  -1  16  12        5.73       14.33      6.60 o 
   0  16  12      599.70      613.74     32.32 o 
   1  16  12       32.96       23.98      6.71 o 
   2  16  12     1749.93     1643.98     22.82 o 
   3  16  12       32.65       30.14      9.26 o 
  -8  17  12     1786.88     1854.68     39.98 o 
  -7  17  12      581.58      596.51     19.88 o 
  -6  17  12        6.76       12.66      8.15 o 
  -5  17  12      386.40      381.89     19.87 o 
  -4  17  12      151.82      122.40     13.14 o 
  -3  17  12     4056.39     4088.67     63.69 o 
  -2  17  12       45.55       29.36      8.57 o 
  -1  17  12      158.94      153.04     10.76 o 
   0  17  12      927.46      959.85     31.23 o 
   1  17  12      263.60      252.78     11.97 o 
   2  17  12       16.34       17.37      5.03 o 
   3  17  12        0.07       -7.86      7.86 o 
  -8  18  12        0.24       11.38      6.50 o 
  -7  18  12      219.95      226.09     12.23 o 
  -6  18  12        2.85        6.40      8.25 o 
  -5  18  12      182.43      203.95     14.83 o 
  -4  18  12      413.13      418.54     15.01 o 
  -3  18  12     1205.66     1207.22     34.61 o 
  -2  18  12      654.37      630.61     20.47 o 
  -1  18  12        4.26       -3.16      5.67 o 
   0  18  12       22.00       12.73      8.28 o 
   1  18  12      167.09      197.07     15.09 o 
   2  18  12       19.12       12.39      4.50 o 
  -7  19  12       16.40       14.85      5.09 o 
  -6  19  12      471.18      444.57     18.48 o 
  -5  19  12        0.34       -1.63      6.23 o 
  -4  19  12      351.38      339.65     17.70 o 
  -3  19  12      100.86      101.98     11.66 o 
  -2  19  12        0.84        0.83      6.32 o 
  -1  19  12      516.98      643.48     26.45 o 
   0  19  12      368.66      446.56     20.42 o 
   1  19  12        1.32        0.71      7.24 o 
   2  19  12      216.22      161.59      6.89 o 
  -7  20  12        0.62       -2.32      4.49 o 
  -6  20  12       13.35       15.08      6.07 o 
  -5  20  12      367.95      339.44     17.17 o 
  -4  20  12      401.23      394.17     15.87 o 
  -3  20  12      124.15      115.21      8.44 o 
  -2  20  12      750.45      788.10     26.12 o 
  -1  20  12      120.28      137.72     11.09 o 
   0  20  12        4.46        6.26      5.74 o 
   1  20  12        8.10        6.27      6.80 o 
   2  20  12      625.18      614.44     30.27 o 
  -7  21  12      538.20      660.29     24.01 o 
  -6  21  12      418.92      445.92     16.44 o 
  -5  21  12       24.26       23.73      7.12 o 
  -4  21  12     1254.87     1308.72     42.96 o 
  -3  21  12        9.50       12.23      5.53 o 
  -2  21  12       80.50       74.94      6.22 o 
  -1  21  12       66.67       73.91      8.65 o 
   0  21  12       34.97       36.65      9.67 o 
   1  21  12      102.62       85.76     12.52 o 
   2  21  12      181.39      177.94     16.94 o 
  -6  22  12       45.65       53.33      7.04 o 
  -5  22  12       82.79       85.39      8.94 o 
  -4  22  12      670.30      672.47     23.02 o 
  -3  22  12      486.13      475.29     15.33 o 
  -2  22  12      666.40      713.88     19.95 o 
  -1  22  12      109.22      125.99     14.25 o 
   0  22  12       12.26       18.55      8.00 o 
   1  22  12      136.59      151.55     11.15 o 
  -6  23  12       87.77       95.61      7.33 o 
  -5  23  12      134.35      106.44      8.88 o 
  -4  23  12       28.74       19.90      6.91 o 
  -3  23  12      141.62      129.49      8.20 o 
  -2  23  12      154.65      149.24      9.40 o 
  -1  23  12      834.37      840.79     26.31 o 
   0  23  12       22.64       25.97      7.59 o 
   1  23  12      170.72      146.31     14.76 o 
  -6  24  12       54.84       60.07      7.73 o 
  -5  24  12      746.22      893.57     19.96 o 
  -4  24  12     1657.67     1709.20     28.54 o 
  -3  24  12        1.21       -6.03      6.03 o 
  -2  24  12      140.42      137.12     12.21 o 
  -1  24  12       27.98       26.56      7.62 o 
   0  24  12      141.24      118.08     10.18 o 
   1  24  12       11.80       16.32      9.21 o 
  -5  25  12        0.29       -5.69      6.18 o 
  -4  25  12      167.15      145.39     13.10 o 
  -3  25  12        3.08       -5.20      5.20 o 
  -2  25  12       16.87        9.67      5.87 o 
  -1  25  12      124.25      109.88      9.77 o 
   0  25  12       47.64       28.86      9.79 o 
  -4  26  12      304.53      316.13     16.25 o 
  -3  26  12       23.06       29.07      5.04 o 
  -2  26  12      410.68      346.95     19.66 o 
  -1  26  12       66.36       48.14      7.13 o 
  -2  27  12        0.30       -5.84      6.08 o 
  -1  27  12      705.24      672.11     22.08 o 
  -9   0  13      888.48      992.62     29.75 o 
  -7   0  13      129.95       77.00     15.61 o 
  -5   0  13       83.69      147.47     23.31 o 
  -3   0  13     1306.30     1346.17     54.91 o 
  -1   0  13      274.51      365.61     34.85 o 
   1   0  13        7.67       98.66     14.44 o 
   3   0  13     3346.55     3433.06     63.43 o 
  -9   1  13      107.24      122.32      8.43 o 
  -8   1  13      348.42      313.46     16.60 o 
  -7   1  13       11.77       14.43      8.04 o 
  -6   1  13      151.59      148.26     15.51 o 
  -5   1  13     1544.88     1562.36     43.94 o 
  -4   1  13        7.45       14.95      9.71 o 
  -3   1  13      267.33      349.24     16.49 o 
  -2   1  13      203.86      235.94     22.19 o 
  -1   1  13      611.28     1003.16     76.55 o 
   0   1  13       44.52       23.94     10.82 o 
   1   1  13      491.91      415.82     14.53 o 
   2   1  13      175.23      154.67      8.95 o 
   3   1  13       92.25     1117.99    597.15 o 
  -9   2  13      141.45      133.20     39.83 o 
  -8   2  13      106.52      119.51     11.93 o 
  -7   2  13       76.44       97.09      9.54 o 
  -6   2  13       63.85       52.94     11.13 o 
  -5   2  13       74.22      112.23     14.81 o 
  -4   2  13      315.10      289.56     12.24 o 
  -3   2  13        4.49        8.46      9.69 o 
  -2   2  13     1046.69     1000.13     34.95 o 
  -1   2  13     2192.77     2042.09     49.70 o 
   0   2  13        0.25       43.82     12.54 o 
   1   2  13      167.88      226.88     15.10 o 
   2   2  13       49.84       86.31     14.98 o 
   3   2  13        6.87      193.98    103.78 o 
  -9   3  13      146.72      124.54      7.91 o 
  -8   3  13     1397.09     1332.80     31.27 o 
  -7   3  13      770.43      730.12     23.25 o 
  -6   3  13       18.84       18.62      9.17 o 
  -5   3  13        0.33        5.68      5.91 o 
  -4   3  13      565.95      564.27     17.39 o 
  -3   3  13       23.00       40.36      8.39 o 
  -2   3  13      292.78      310.37     18.04 o 
  -1   3  13      319.42      632.79     72.69 o 
   0   3  13      250.87      218.22     17.23 o 
   1   3  13      161.75      145.55     17.09 o 
   2   3  13      421.68      381.59     17.90 o 
   3   3  13      901.50     1008.50    267.40 o 
  -9   4  13      141.77      130.41     11.93 o 
  -8   4  13        5.80       29.56      9.45 o 
  -7   4  13      463.54      502.58     18.02 o 
  -6   4  13      282.27      279.51     14.82 o 
  -5   4  13        9.05       38.42      8.04 o 
  -4   4  13       64.59      102.24     10.41 o 
  -3   4  13      822.08      799.26     25.49 o 
  -2   4  13     1826.75     1768.39     48.46 o 
  -1   4  13       69.70       34.60     14.39 o 
   0   4  13       22.61       56.80     12.84 o 
   1   4  13        6.67        8.22      8.29 o 
   2   4  13       12.73       70.06     11.69 o 
   3   4  13     1462.68     1789.14     48.19 o 
  -9   5  13        2.21        3.20      6.26 o 
  -8   5  13       98.70      115.43     10.12 o 
  -7   5  13       84.77       88.21      8.93 o 
  -6   5  13       96.23      110.26     10.63 o 
  -5   5  13     1453.67     1411.01     28.04 o 
  -4   5  13      231.04      313.94     23.61 o 
  -3   5  13      534.60      593.22     19.80 o 
  -2   5  13       44.37       89.61     16.24 o 
  -1   5  13      798.45      737.58     29.53 o 
   0   5  13        0.83        0.61      8.89 o 
   1   5  13        6.68       15.01     10.71 o 
   2   5  13      117.11      121.56     11.35 o 
   3   5  13     1266.86     1521.63     78.26 o 
  -9   6  13       71.03       68.21      8.64 o 
  -8   6  13      556.27      588.19     19.48 o 
  -7   6  13       54.72       47.04      7.62 o 
  -6   6  13        4.07        8.28      6.37 o 
  -5   6  13      595.64      664.39     19.72 o 
  -4   6  13      435.46      437.62     18.40 o 
  -3   6  13       37.10       50.91      8.52 o 
  -2   6  13       54.11       59.13     16.68 o 
  -1   6  13      328.83      305.13     17.03 o 
   0   6  13       49.39       53.64      9.13 o 
   1   6  13      184.78      255.04     74.31 o 
   2   6  13       19.42        2.07      7.08 o 
   3   6  13      125.54      241.16     27.16 o 
  -8   7  13      138.06      137.44      7.75 o 
  -7   7  13      225.82      204.60     11.61 o 
  -6   7  13       48.48       63.39      8.69 o 
  -5   7  13      187.07      200.11     11.63 o 
  -4   7  13      281.80      260.84     14.70 o 
  -3   7  13      651.13      656.20     18.87 o 
  -2   7  13       10.55        4.82      7.00 o 
  -1   7  13        1.45       -0.09      6.69 o 
   0   7  13       18.17       25.71      8.31 o 
   1   7  13     1360.11     1370.27     27.29 o 
   2   7  13       40.77       55.94      9.82 o 
   3   7  13      269.39      263.30     12.22 o 
  -8   8  13      104.28      108.10      6.70 o 
  -7   8  13       33.98       30.81      6.21 o 
  -6   8  13      577.14      585.19     22.42 o 
  -5   8  13      318.67      307.01     13.51 o 
  -4   8  13      143.80      133.10     11.49 o 
  -3   8  13      634.99      617.84     26.69 o 
  -2   8  13      111.94       91.48     10.02 o 
  -1   8  13      192.44      170.62     18.05 o 
   0   8  13       12.14       10.71      8.36 o 
   1   8  13       96.11      158.39     11.93 o 
   2   8  13        3.14        8.19      5.87 o 
   3   8  13        0.36       -1.10      7.29 o 
  -8   9  13        9.72        3.48      4.97 o 
  -7   9  13       11.25       14.14      4.46 o 
  -6   9  13       25.04       22.19      7.50 o 
  -5   9  13      396.62      394.77     14.74 o 
  -4   9  13      704.54      772.03     23.03 o 
  -3   9  13      100.90       83.08     12.61 o 
  -2   9  13        2.48        3.20      8.36 o 
  -1   9  13      230.39      172.27     16.09 o 
   0   9  13      445.21      403.91     18.03 o 
   1   9  13        0.24        4.31      7.54 o 
   2   9  13      322.58      342.12     14.39 o 
   3   9  13      208.73      150.50     12.73 o 
  -8  10  13      352.67      345.64     15.81 o 
  -7  10  13       76.59       50.49      5.46 o 
  -6  10  13       12.94       26.17      6.19 o 
  -5  10  13      274.80      250.52     11.98 o 
  -4  10  13        1.07       19.09      6.85 o 
  -3  10  13     1601.16     1597.79     40.72 o 
  -2  10  13      291.47      267.76     23.13 o 
  -1  10  13       25.81       50.47     20.10 o 
   0  10  13       30.38       50.03     22.36 o 
   1  10  13      580.10      545.06     16.77 o 
   2  10  13       92.79       87.97      8.41 o 
   3  10  13        1.66       -4.03      5.65 o 
  -8  11  13       56.75       50.20      6.11 o 
  -7  11  13      284.02      311.63     12.29 o 
  -6  11  13     1927.97     1979.32     35.16 o 
  -5  11  13      649.45      648.60     17.61 o 
  -4  11  13     1053.42     1056.32     22.79 o 
  -3  11  13       43.48       57.56     10.88 o 
  -2  11  13      171.69      182.27     14.81 o 
  -1  11  13       29.55       63.19     10.95 o 
   0  11  13      989.55     1063.50     33.50 o 
   1  11  13       23.29       17.20      8.64 o 
   2  11  13      188.67      172.84      8.79 o 
   3  11  13       94.27       68.91      7.71 o 
  -8  12  13      799.98      793.22     25.12 o 
  -7  12  13       14.13        5.85      4.47 o 
  -6  12  13       86.79       96.35      9.02 o 
  -5  12  13       19.02       21.01      5.39 o 
  -4  12  13      715.19      765.64     25.42 o 
  -3  12  13      181.19      193.20     15.91 o 
  -2  12  13      262.14      275.99     27.13 o 
  -1  12  13     2171.18     2284.80     36.88 o 
   0  12  13      652.41      694.79     26.95 o 
   1  12  13       24.32       21.01      7.97 o 
   2  12  13      312.03      332.99     10.76 o 
   3  12  13       74.06       59.06     10.13 o 
  -7  13  13      297.68      295.07     10.95 o 
  -6  13  13      389.98      364.12     14.24 o 
  -5  13  13      155.16      127.80      9.90 o 
  -4  13  13      105.68      117.86     10.22 o 
  -3  13  13      158.59      132.60     13.45 o 
  -2  13  13      273.68      299.69     18.24 o 
  -1  13  13      279.71      324.02     14.54 o 
   0  13  13     1439.04     1563.15     45.06 o 
   1  13  13       98.41       89.25      8.90 o 
   2  13  13      547.46      468.28     12.93 o 
  -7  14  13      102.79      115.59      6.92 o 
  -6  14  13       44.55       59.65      7.12 o 
  -5  14  13       24.33        9.78      6.38 o 
  -4  14  13      391.84      408.60     16.24 o 
  -3  14  13     1172.51     1187.44     26.30 o 
  -2  14  13     1405.47     1442.45     40.61 o 
  -1  14  13      501.41      465.38     16.40 o 
   0  14  13        8.31      164.37    131.39 o 
   1  14  13       10.67        0.06      8.76 o 
   2  14  13       23.72       19.53      8.49 o 
  -7  15  13      220.50      229.04     13.48 o 
  -6  15  13      252.94      252.45     14.59 o 
  -5  15  13        1.86        9.60      6.67 o 
  -4  15  13      649.90      636.22     24.48 o 
  -3  15  13      322.20      308.68     18.06 o 
  -2  15  13      213.28      249.00     15.96 o 
  -1  15  13       20.10       33.72     12.09 o 
   0  15  13      152.25      165.56     13.81 o 
   1  15  13      325.85      237.62     12.92 o 
  -7  16  13       30.94       27.38      5.50 o 
  -6  16  13      242.74      241.57     13.75 o 
  -5  16  13      293.07      281.38     15.92 o 
  -4  16  13       99.94       96.25     10.85 o 
  -3  16  13      577.55      614.63     23.62 o 
  -2  16  13       95.53      106.88      9.16 o 
  -1  16  13       33.64       20.07      9.08 o 
   0  16  13      376.30      366.79     17.93 o 
   1  16  13       37.11       35.67      5.40 o 
  -7  17  13       36.36       34.23      5.02 o 
  -6  17  13      895.13      951.91     24.33 o 
  -5  17  13      211.44      178.66     12.66 o 
  -4  17  13      276.03      311.28     11.96 o 
  -3  17  13        7.85       21.30      7.77 o 
  -2  17  13        0.76        6.82      5.40 o 
  -1  17  13       33.92       37.87      8.60 o 
   0  17  13      201.34      168.61     12.29 o 
   1  17  13       10.20       10.72      5.55 o 
  -7  18  13      212.92      236.45     14.48 o 
  -6  18  13        1.88        3.59      5.31 o 
  -5  18  13       99.15       89.67      9.43 o 
  -4  18  13      190.66      169.99     12.26 o 
  -3  18  13        4.22        5.28      5.66 o 
  -2  18  13      733.04      762.19     19.81 o 
  -1  18  13      296.78      309.13     16.17 o 
   0  18  13      375.35      408.74     23.45 o 
   1  18  13       39.14       14.58      5.60 o 
  -6  19  13        3.54        4.78      4.68 o 
  -5  19  13      220.27      260.62     18.87 o 
  -4  19  13      853.04      911.43     35.92 o 
  -3  19  13        6.75        2.77      4.24 o 
  -2  19  13      491.36      510.90     16.38 o 
  -1  19  13      245.61      219.64     11.22 o 
   0  19  13        2.58        6.65      4.91 o 
   1  19  13       20.86       -1.87     13.21 o 
  -6  20  13       31.33       39.42      5.49 o 
  -5  20  13      427.93      433.44     15.88 o 
  -4  20  13      285.09      262.87     15.16 o 
  -3  20  13      398.42      405.01     17.15 o 
  -2  20  13       62.27       60.32      6.18 o 
  -1  20  13      246.06      185.74      9.84 o 
   0  20  13      177.14      190.27     21.56 o 
  -6  21  13      166.30      168.28     11.45 o 
  -5  21  13       63.19       58.76      6.68 o 
  -4  21  13      380.45      388.90     14.67 o 
  -3  21  13      289.06      276.10     12.23 o 
  -2  21  13      100.22       67.55      6.00 o 
  -1  21  13      248.44      210.19     12.73 o 
   0  21  13      235.76      191.56     14.12 o 
  -5  22  13       80.60       91.70      7.01 o 
  -4  22  13      209.77      181.99      9.29 o 
  -3  22  13      141.70       90.43      7.63 o 
  -2  22  13       40.98       26.34      8.98 o 
  -1  22  13       99.63       94.49      8.53 o 
   0  22  13        2.65        5.91      6.17 o 
  -4  23  13      179.38      149.47     11.79 o 
  -3  23  13       51.14       36.29      5.28 o 
  -2  23  13       27.24       21.53      8.10 o 
  -1  23  13        6.66        7.51      6.69 o 
  -2  24  13        8.59       -6.34      6.71 o 
  -8   0  14      437.12      538.15     23.51 o 
  -6   0  14       54.18       42.50     13.37 o 
  -4   0  14        1.86       -6.50     10.01 o 
  -2   0  14     1078.13     1027.45     31.74 o 
   0   0  14     2094.21     2060.41     56.68 o 
  -8   1  14     1203.26     1195.26     23.92 o 
  -7   1  14      208.68      190.20     13.07 o 
  -6   1  14       15.82       25.60      8.90 o 
  -5   1  14       10.27       75.17     31.47 o 
  -4   1  14        6.51       -3.33      7.54 o 
  -3   1  14     1788.61     1859.13     60.20 o 
  -2   1  14        4.18       97.52     16.76 o 
  -1   1  14       30.38       18.01      6.50 o 
   1   1  14      115.49      105.62      8.45 o 
   2   1  14      809.29      791.81     15.71 o 
  -8   2  14      146.51      169.01     10.93 o 
  -7   2  14        0.70        0.26      6.70 o 
  -6   2  14      611.78      664.39     24.91 o 
  -5   2  14       59.29       50.58      8.02 o 
  -4   2  14      387.76      632.99     26.63 o 
  -3   2  14     1012.18     1247.26     33.96 o 
  -2   2  14        6.23       33.70     17.50 o 
  -1   2  14       18.15       19.93      6.54 o 
   0   2  14      466.99      669.64     22.45 o 
   1   2  14       39.37       57.76      9.04 o 
   2   2  14      131.35      468.01     35.49 o 
  -8   3  14      339.86      362.03     13.39 o 
  -7   3  14        3.28       -1.35      4.39 o 
  -6   3  14       11.37       27.39      8.52 o 
  -5   3  14      159.66      162.09     11.43 o 
  -4   3  14     1508.16     1630.19     29.53 o 
  -3   3  14      967.19     1093.39     59.06 o 
  -2   3  14      537.62      543.15     19.13 o 
  -1   3  14       33.23       23.93      7.31 o 
   0   3  14      568.97     1066.62     30.12 o 
   1   3  14      130.45      108.47      8.89 o 
   2   3  14      544.94      683.75     14.28 o 
  -8   4  14      386.01      360.78     12.74 o 
  -7   4  14      227.89      197.13      9.70 o 
  -6   4  14        7.43       13.10     10.87 o 
  -5   4  14      258.45      292.29     14.43 o 
  -4   4  14        3.70      152.46     87.31 o 
  -3   4  14     1488.58     1652.78     28.24 o 
  -2   4  14      265.70      268.49     12.82 o 
  -1   4  14       93.39      120.45      9.62 o 
   0   4  14     1516.06     1630.88     36.48 o 
   1   4  14        2.36       -6.64      6.64 o 
   2   4  14      165.46      245.58     18.04 o 
  -8   5  14      213.11      217.05     14.75 o 
  -7   5  14       54.29       33.68      5.39 o 
  -6   5  14       78.13       78.85     13.11 o 
  -5   5  14      468.83      481.76     17.98 o 
  -4   5  14      104.60      126.81     16.20 o 
  -3   5  14     1117.68     1264.24     43.75 o 
  -2   5  14        8.52       24.88     10.35 o 
  -1   5  14      131.71      135.30      9.49 o 
   0   5  14      624.97      949.66    163.55 o 
   1   5  14       30.42      102.47     10.50 o 
   2   5  14      201.17      172.16     14.83 o 
  -8   6  14       42.73      112.05     11.34 o 
  -7   6  14      237.37      233.93     15.09 o 
  -6   6  14     1169.14     1124.64     31.01 o 
  -5   6  14      109.87      110.08      9.89 o 
  -4   6  14     1012.48     1071.33     29.99 o 
  -3   6  14      162.66      344.98    122.30 o 
  -2   6  14       19.65       26.77      6.45 o 
  -1   6  14        2.41        3.09      6.19 o 
   0   6  14     1001.62     1010.18     43.12 o 
   1   6  14      522.68      613.01     18.86 o 
   2   6  14       49.36       61.97      7.09 o 
  -8   7  14      233.18      225.05     13.74 o 
  -7   7  14       14.49       10.97      4.35 o 
  -6   7  14       27.46       36.49      6.49 o 
  -5   7  14      302.42      357.53     15.06 o 
  -4   7  14     1178.42     1282.21     25.79 o 
  -3   7  14      555.98      576.18     37.76 o 
  -2   7  14       87.42       78.16      8.90 o 
  -1   7  14      128.16      132.94     10.45 o 
   0   7  14        7.75       26.46      9.29 o 
   1   7  14      738.44      809.42     17.58 o 
   2   7  14      211.07      198.56     13.76 o 
  -7   8  14      347.65      379.60     11.65 o 
  -6   8  14        6.80        7.37      6.66 o 
  -5   8  14        2.84        6.98      5.15 o 
  -4   8  14      232.13      304.48     14.34 o 
  -3   8  14      449.15      518.76     44.99 o 
  -2   8  14      490.33      508.70     22.44 o 
  -1   8  14      174.29      164.37     10.99 o 
   0   8  14       35.21       34.85      8.91 o 
   1   8  14       79.94      147.72     12.23 o 
   2   8  14       23.57       22.48      6.86 o 
  -7   9  14      127.64      126.78      9.14 o 
  -6   9  14        4.02        6.49      4.99 o 
  -5   9  14      350.25      374.88     12.61 o 
  -4   9  14       23.02       31.85      5.16 o 
  -3   9  14      846.73      853.21     22.06 o 
  -2   9  14      289.08      255.79     16.90 o 
  -1   9  14       23.85       22.17      6.62 o 
   0   9  14       11.32       16.77      7.80 o 
   1   9  14      914.74      967.95     31.24 o 
  -7  10  14        0.24        1.20      4.76 o 
  -6  10  14     1721.55     1839.19     44.88 o 
  -5  10  14       57.43       68.40      6.42 o 
  -4  10  14        8.76       17.98      4.72 o 
  -3  10  14        3.41       13.24      6.50 o 
  -2  10  14       42.87       47.50     24.42 o 
  -1  10  14      126.73      155.91     13.32 o 
   0  10  14       33.14       43.17      8.75 o 
   1  10  14      285.94      305.95     10.70 o 
  -7  11  14        2.85        4.00      4.23 o 
  -6  11  14       59.13       82.39      7.34 o 
  -5  11  14      369.22      415.16     12.10 o 
  -4  11  14      164.50      208.90     11.85 o 
  -3  11  14       48.45       63.60      6.73 o 
  -2  11  14      425.89      440.04     33.03 o 
  -1  11  14      379.95      313.71     19.12 o 
   0  11  14      202.91      199.90     13.13 o 
   1  11  14      800.14      739.48     18.74 o 
  -7  12  14      105.58      118.19     11.35 o 
  -6  12  14       29.15       23.90      5.07 o 
  -5  12  14       69.46       62.28      8.28 o 
  -4  12  14       34.32       38.42      5.02 o 
  -3  12  14      299.61      316.64     11.58 o 
  -2  12  14      133.79      130.72     12.73 o 
  -1  12  14       12.86       22.93      8.61 o 
   0  12  14       23.07       19.08     11.57 o 
   1  12  14       12.76       32.58      6.19 o 
  -7  13  14      942.64      976.16     27.22 o 
  -6  13  14       86.00       88.07      6.34 o 
  -5  13  14      162.17      202.49      9.90 o 
  -4  13  14       10.67        5.42      4.36 o 
  -3  13  14     2210.71     2314.20     42.13 o 
  -2  13  14       71.05       78.88     10.51 o 
  -1  13  14       30.90       24.98      8.43 o 
   0  13  14        3.36       -9.51     11.40 o 
   1  13  14      761.99      738.09     34.67 o 
  -6  14  14      314.63      323.07     20.35 o 
  -5  14  14       19.79       15.07      6.15 o 
  -4  14  14        1.33       -4.40      5.28 o 
  -3  14  14      595.55      656.71     18.12 o 
  -2  14  14        4.81       22.34      8.36 o 
  -1  14  14       14.65        2.26     11.36 o 
   0  14  14       55.58      147.55     62.61 o 
  -6  15  14       48.45       51.30      6.34 o 
  -5  15  14      335.12      408.62     25.64 o 
  -4  15  14      195.22      161.21      7.12 o 
  -3  15  14        2.58        4.27      7.29 o 
  -2  15  14      402.05      431.95     18.12 o 
  -1  15  14       97.32       75.25      9.16 o 
   0  15  14      241.72      272.26     41.58 o 
  -6  16  14       24.81       27.10      8.67 o 
  -5  16  14      282.98      322.23     13.81 o 
  -4  16  14        0.76       22.04     15.12 o 
  -3  16  14       84.32       76.53      6.25 o 
  -2  16  14     1486.45     1491.94     63.48 o 
  -1  16  14       16.13        0.40      7.16 o 
   0  16  14      145.32      149.85      9.98 o 
  -6  17  14       61.04       42.04      7.51 o 
  -5  17  14       65.24       55.73      7.76 o 
  -4  17  14      238.85      187.40     15.98 o 
  -3  17  14     1807.08     1862.23     33.00 o 
  -2  17  14       10.43       18.46      4.57 o 
  -1  17  14      120.40       88.32      7.00 o 
   0  17  14        2.22        4.71      5.06 o 
  -5  18  14      160.16      155.54     21.62 o 
  -4  18  14       10.80       18.48      9.84 o 
  -3  18  14      183.70      168.03      6.96 o 
  -2  18  14        1.40        0.27      4.66 o 
  -1  18  14        8.02        8.60      4.14 o 
  -5  19  14        7.82       16.04      5.63 o 
  -4  19  14       84.49       87.90      7.03 o 
  -3  19  14       47.80       43.53      6.63 o 
  -2  19  14        0.37        1.54      6.09 o 
  -1  19  14      221.68      205.96     10.52 o 
  -2  20  14     1610.43     1338.01     23.10 o 
  -7   0  15     1617.60     1744.67     38.41 o 
  -5   0  15      860.35      839.68     35.09 o 
  -3   0  15      194.57      236.31     28.18 o 
  -1   0  15      603.13      594.79     20.54 o 
   1   0  15     3134.89     2981.05     48.56 o 
  -7   1  15      260.23      314.41     17.24 o 
  -6   1  15      209.80      236.41     10.20 o 
  -5   1  15      161.45      241.63     14.38 o 
  -4   1  15      553.97      531.44     13.56 o 
  -3   1  15       14.19       28.50      5.84 o 
  -2   1  15      677.80      698.92     15.56 o 
  -1   1  15      206.52      316.86     45.68 o 
   0   1  15       69.22       73.74      6.81 o 
   1   1  15        4.11      299.26    132.61 o 
  -7   2  15      169.33      195.82      9.75 o 
  -6   2  15      112.09      117.16      7.37 o 
  -5   2  15     1510.20     1579.83     33.55 o 
  -4   2  15        8.67       45.76      9.33 o 
  -3   2  15       69.55       82.61      9.06 o 
  -2   2  15        0.38       48.70     16.76 o 
  -1   2  15       21.69       33.93      7.77 o 
   0   2  15        8.00       17.42      6.45 o 
   1   2  15      436.68      437.13     24.53 o 
  -7   3  15       22.28       42.00     13.93 o 
  -6   3  15       38.43       49.65      5.87 o 
  -5   3  15        7.46       52.70     10.60 o 
  -4   3  15      583.71      646.06     16.36 o 
  -3   3  15       72.13      114.30     12.07 o 
  -2   3  15        5.70        9.95      5.21 o 
  -1   3  15       34.84       48.07      9.54 o 
   0   3  15      142.44      150.24      8.38 o 
   1   3  15       97.79      120.01      8.05 o 
  -7   4  15      134.92      136.68     11.64 o 
  -6   4  15       58.25       49.30      5.65 o 
  -5   4  15      124.02      170.57     12.15 o 
  -4   4  15      114.92      112.61      8.76 o 
  -3   4  15      581.05      549.28     19.96 o 
  -2   4  15       22.75       13.51      5.26 o 
  -1   4  15      366.94      313.20     12.06 o 
   0   4  15       12.73       21.06      6.85 o 
   1   4  15      361.20      361.24     13.50 o 
  -7   5  15      174.49      173.42     12.33 o 
  -6   5  15      394.90      416.43     12.17 o 
  -5   5  15      323.60      333.42     19.02 o 
  -4   5  15        8.68       18.77      5.05 o 
  -3   5  15       24.91       65.62     24.51 o 
  -2   5  15       13.29        9.48      5.02 o 
  -1   5  15      104.39      148.35     12.85 o 
   0   5  15        2.05        6.52      8.00 o 
   1   5  15       68.77       95.02      9.57 o 
  -6   6  15       31.16       39.54      5.10 o 
  -5   6  15      370.63      394.61     16.10 o 
  -4   6  15      104.27      123.82      7.38 o 
  -3   6  15      259.27      388.24     55.73 o 
  -2   6  15       29.88       30.48      8.24 o 
  -1   6  15        8.50       17.32      5.30 o 
   0   6  15      331.60      281.52      9.94 o 
  -6   7  15      311.48      321.48     10.42 o 
  -5   7  15       34.91       43.24      6.81 o 
  -4   7  15      154.42      167.70      8.02 o 
  -3   7  15      818.80      972.83     71.49 o 
  -2   7  15       46.08       59.23      9.28 o 
  -1   7  15        1.71        4.36      5.36 o 
   0   7  15       74.36       93.84      8.03 o 
  -6   8  15      141.64      171.17      9.55 o 
  -5   8  15      400.14      401.67     14.68 o 
  -4   8  15       33.63       44.91      5.94 o 
  -3   8  15     1168.50     1291.90     27.77 o 
  -2   8  15       59.06       72.70      9.26 o 
  -1   8  15      137.83      134.48     17.25 o 
   0   8  15       46.48       48.29      6.80 o 
  -6   9  15       90.26      107.73      7.73 o 
  -5   9  15      237.78      263.24      9.59 o 
  -4   9  15        0.04       -1.41      4.26 o 
  -3   9  15       57.60       79.56      8.12 o 
  -2   9  15      229.73      258.64     13.75 o 
  -1   9  15        4.64       10.77      6.58 o 
   0   9  15       47.21       67.05     10.65 o 
  -6  10  15       26.14       15.71      6.76 o 
  -5  10  15       22.40       29.20      5.96 o 
  -4  10  15       52.36       41.41      4.40 o 
  -3  10  15        6.58       18.86      4.49 o 
  -2  10  15      237.99      259.36     10.33 o 
  -1  10  15      155.21      215.26     11.74 o 
   0  10  15        3.69        5.31      4.98 o 
  -6  11  15       28.27       15.35      5.74 o 
  -5  11  15       29.21       22.32      7.89 o 
  -4  11  15       24.55       16.53      4.22 o 
  -3  11  15      177.99      187.94      7.21 o 
  -2  11  15       16.85       25.33      4.97 o 
  -1  11  15       25.15       51.16      7.27 o 
  -5  12  15       23.32       27.03      7.93 o 
  -3  12  15     1093.59     1052.44     34.44 o 
  -2  12  15      263.18      262.80     12.44 o 
  -1  12  15      159.21      178.43     10.01 o 
  -5  13  15       11.26       18.07      6.86 o 
  -4  13  15      116.50      132.20     12.88 o 
  -3  13  15        3.30        7.29      5.64 o 
  -2  13  15       97.41      127.57      9.28 o 
  -1  13  15      214.75      167.50      9.10 o 
  -5  14  15      677.92      596.57     20.93 o 
  -4  14  15        0.02        0.75      5.88 o 
  -3  14  15       81.63       90.07      5.40 o 
  -2  14  15      714.27      739.84     32.02 o 
  -1  14  15      351.81      284.91     22.63 o 
  -4  15  15        1.25        3.88      5.20 o 
  -2  15  15       29.79       38.78      5.47 o 
  -4   0  16        2.57       16.24      7.25 o 
  -5   1  16      735.16      755.27     17.06 o 
  -4   1  16       57.61       68.46      7.03 o 
  -3   1  16        6.48        5.55      4.68 o 
  -5   2  16      167.26      214.43     12.07 o 
  -4   2  16      341.25      356.74     13.00 o 
  -3   2  16       35.61       25.67      5.47 o 
  -2   2  16       15.02       23.81      6.61 o 
  -5   3  16      302.79      290.23     15.27 o 
  -4   3  16       65.67       76.16      7.33 o 
  -3   3  16       22.85       34.26      6.18 o 
  -2   3  16      141.68      131.71      7.80 o 
  -4   4  16      123.27      129.43      7.93 o 
  -3   4  16      304.24      314.26     11.80 o 
  -2   4  16        1.00        2.71      3.89 o 
  -4   5  16       52.63       58.15      8.47 o 
  -3   5  16        1.98        5.93      3.32 o 
  -2   5  16      191.13      200.73      9.22 o 
                                                 
